# Supplementary material for: Extracellular Vesicle‐Packaged circTAX1BP1 from Cancer‐Associated Fibroblasts Regulates RNA m6A Modification through Lactylation of VIRMA in Colorectal Cancer Cells
Source: Adv Sci (Weinh). 2025 Sep 29;12(47):e14008. doi: 10.1002/advs.202514008 (PMC12713077; doi:10.1002/advs.202514008)
Supplement: Supplementary file 6 — Supporting Information [file ADVS-12-e14008-s001.csv]

	orig.ident	nCount_RNA	nFeature_RNA	percent.mt	percent.ribo	percent.HB	newident	sample	RNA_snn_res.1	seurat_clusters	celltype	celltype(contain tumor cell)	celltype(contain CAF cluster)
GSE132257NM_SMC13T.A1.F_AAACCTGAGACCTTTG	SMC13T.A1.F	1811	668	2.59525124240751	37.9900607399227	0	GSE132257NM	CRC without LM	2	2	NK_T_cell	NK_T_cell	NK_T_cell
GSE132257NM_SMC13T.A1.F_AAACCTGAGATATACG	SMC13T.A1.F	8467	2426	2.88177630801937	17.0662572339672	0	GSE132257NM	CRC without LM	9	9	myeloid_cell	myeloid_cell	myeloid_cell
GSE132257NM_SMC13T.A1.F_AAACCTGCAGCTCGCA	SMC13T.A1.F	3128	1122	3.10102301790281	35.8375959079284	0	GSE132257NM	CRC without LM	0	0	NK_T_cell	NK_T_cell	NK_T_cell
GSE132257NM_SMC13T.A1.F_AAACCTGTCAAGGCTT	SMC13T.A1.F	21442	3083	17.5916425706557	36.4564872679787	0	GSE132257NM	CRC without LM	5	5	epithelial_cell	epithelial_cell	epithelial_cell
GSE132257NM_SMC13T.A1.F_AAACCTGTCCTGCTTG	SMC13T.A1.F	1806	787	5.98006644518272	26.6888150609081	0	GSE132257NM	CRC without LM	8	8	NK_T_cell	NK_T_cell	NK_T_cell
GSE132257NM_SMC13T.A1.F_AAACCTGTCTTGCCGT	SMC13T.A1.F	29932	3889	8.12508352265134	45.1423225978885	0	GSE132257NM	CRC without LM	5	5	epithelial_cell	epithelial_cell	epithelial_cell
GSE132257NM_SMC13T.A1.F_AAACGGGAGGCTAGAC	SMC13T.A1.F	2116	957	1.41776937618147	23.2514177693762	0	GSE132257NM	CRC without LM	1	1	NK_T_cell	NK_T_cell	NK_T_cell
GSE132257NM_SMC13T.A1.F_AAACGGGAGGCTCATT	SMC13T.A1.F	15273	2897	4.89753159169777	9.57244811104564	0	GSE132257NM	CRC without LM	9	9	myeloid_cell	myeloid_cell	myeloid_cell
GSE132257NM_SMC13T.A1.F_AAACGGGCAAGCGTAG	SMC13T.A1.F	23225	1760	1.18406889128095	8.02583423035522	0	GSE132257NM	CRC without LM	3	3	plasma_cell	plasma_cell	plasma_cell
GSE132257NM_SMC13T.A1.F_AAACGGGGTCGACTGC	SMC13T.A1.F	1519	716	2.43581303489138	29.8222514812377	0	GSE132257NM	CRC without LM	0	0	NK_T_cell	NK_T_cell	NK_T_cell
GSE132257NM_SMC13T.A1.F_AAACGGGGTGAAAGAG	SMC13T.A1.F	2624	996	2.47713414634146	25.4954268292683	0	GSE132257NM	CRC without LM	1	1	NK_T_cell	NK_T_cell	NK_T_cell
GSE132257NM_SMC13T.A1.F_AAACGGGGTGCACTTA	SMC13T.A1.F	30343	3859	13.7165079260455	30.2079557064232	0	GSE132257NM	CRC without LM	5	5	epithelial_cell	epithelial_cell	epithelial_cell
GSE132257NM_SMC13T.A1.F_AAACGGGTCGTAGGTT	SMC13T.A1.F	49175	4809	6.6131164209456	48.8439247585155	0	GSE132257NM	CRC without LM	5	5	epithelial_cell	epithelial_cell	epithelial_cell
GSE132257NM_SMC13T.A1.F_AAACGGGTCTGCTTGC	SMC13T.A1.F	1090	463	3.39449541284404	10.2752293577982	0	GSE132257NM	CRC without LM	7	7	epithelial_cell	epithelial_cell	epithelial_cell
GSE132257NM_SMC13T.A1.F_AAACGGGTCTTAACCT	SMC13T.A1.F	2510	810	3.10756972111554	41.3545816733068	0	GSE132257NM	CRC without LM	2	2	NK_T_cell	NK_T_cell	NK_T_cell
GSE132257NM_SMC13T.A1.F_AAAGATGAGAGGGCTT	SMC13T.A1.F	2199	911	2.86493860845839	27.6944065484311	0	GSE132257NM	CRC without LM	1	1	NK_T_cell	NK_T_cell	NK_T_cell
GSE132257NM_SMC13T.A1.F_AAAGATGAGATGTTAG	SMC13T.A1.F	1915	791	3.44647519582245	35.3524804177546	0	GSE132257NM	CRC without LM	0	0	NK_T_cell	NK_T_cell	NK_T_cell
GSE132257NM_SMC13T.A1.F_AAAGATGGTCCGTGAC	SMC13T.A1.F	2168	857	1.89114391143911	33.809963099631	0	GSE132257NM	CRC without LM	0	0	NK_T_cell	NK_T_cell	NK_T_cell
GSE132257NM_SMC13T.A1.F_AAAGATGGTTAGAACA	SMC13T.A1.F	2583	1024	0.929152148664344	28.2229965156794	0	GSE132257NM	CRC without LM	0	0	NK_T_cell	NK_T_cell	NK_T_cell
GSE132257NM_SMC13T.A1.F_AAAGCAAAGAAACGCC	SMC13T.A1.F	15058	3481	3.16775136140258	26.1522114490636	0	GSE132257NM	CRC without LM	23	23	myeloid_cell	myeloid_cell	myeloid_cell
GSE132257NM_SMC13T.A1.F_AAAGCAAAGATGGCGT	SMC13T.A1.F	1004	488	1.49402390438247	35.1593625498008	0	GSE132257NM	CRC without LM	13	13	epithelial_cell	epithelial_cell	epithelial_cell
GSE132257NM_SMC13T.A1.F_AAAGCAAAGCTGTTCA	SMC13T.A1.F	2038	812	2.01177625122669	28.7046123650638	0	GSE132257NM	CRC without LM	2	2	NK_T_cell	NK_T_cell	NK_T_cell
GSE132257NM_SMC13T.A1.F_AAAGCAAAGTTGTAGA	SMC13T.A1.F	2737	1051	3.50748995250274	39.1304347826087	0	GSE132257NM	CRC without LM	2	2	NK_T_cell	NK_T_cell	NK_T_cell
GSE132257NM_SMC13T.A1.F_AAAGCAACAAGCTGTT	SMC13T.A1.F	1348	661	1.55786350148368	29.3026706231454	0	GSE132257NM	CRC without LM	2	2	NK_T_cell	NK_T_cell	NK_T_cell
GSE132257NM_SMC13T.A1.F_AAAGCAACATCGGAAG	SMC13T.A1.F	24957	3630	5.52550386665064	42.4930881115519	0	GSE132257NM	CRC without LM	5	5	epithelial_cell	epithelial_cell	epithelial_cell
GSE132257NM_SMC13T.A1.F_AAAGCAATCAAGAAGT	SMC13T.A1.F	19840	3553	8.42741935483871	37.585685483871	0	GSE132257NM	CRC without LM	5	5	epithelial_cell	epithelial_cell	epithelial_cell
GSE132257NM_SMC13T.A1.F_AAAGCAATCTCAACTT	SMC13T.A1.F	1023	344	1.0752688172043	59.9217986314761	0	GSE132257NM	CRC without LM	7	7	epithelial_cell	epithelial_cell	epithelial_cell
GSE132257NM_SMC13T.A1.F_AAAGTAGAGGACAGCT	SMC13T.A1.F	2226	874	2.20125786163522	27.7628032345013	0	GSE132257NM	CRC without LM	1	1	NK_T_cell	NK_T_cell	NK_T_cell
GSE132257NM_SMC13T.A1.F_AAAGTAGCACAACGTT	SMC13T.A1.F	2468	1088	4.21393841166937	11.5072933549433	0	GSE132257NM	CRC without LM	1	1	NK_T_cell	NK_T_cell	NK_T_cell
GSE132257NM_SMC13T.A1.F_AAAGTAGCACGGTAAG	SMC13T.A1.F	1529	616	4.38194898626553	5.36298234139961	0	GSE132257NM	CRC without LM	11	11	myeloid_cell	myeloid_cell	myeloid_cell
GSE132257NM_SMC13T.A1.F_AAAGTAGCAGCTTCGG	SMC13T.A1.F	2842	913	3.41308937368051	38.494018296974	0	GSE132257NM	CRC without LM	0	0	NK_T_cell	NK_T_cell	NK_T_cell
GSE132257NM_SMC13T.A1.F_AAAGTAGGTCTCTTTA	SMC13T.A1.F	12082	2059	2.61546101638802	15.2292666777024	0	GSE132257NM	CRC without LM	6	6	plasma_cell	plasma_cell	plasma_cell
GSE132257NM_SMC13T.A1.F_AAAGTAGTCAAAGTAG	SMC13T.A1.F	5069	1727	6.47070428092326	12.8624975340304	0	GSE132257NM	CRC without LM	9	9	myeloid_cell	myeloid_cell	myeloid_cell
GSE132257NM_SMC13T.A1.F_AAAGTAGTCGTCACGG	SMC13T.A1.F	1840	751	3.42391304347826	33.3152173913043	0	GSE132257NM	CRC without LM	2	2	NK_T_cell	NK_T_cell	NK_T_cell
GSE132257NM_SMC13T.A1.F_AAATGCCCATGACGGA	SMC13T.A1.F	2020	768	6.68316831683168	34.5544554455446	0	GSE132257NM	CRC without LM	2	2	NK_T_cell	NK_T_cell	NK_T_cell
GSE132257NM_SMC13T.A1.F_AAATGCCGTCTCCCTA	SMC13T.A1.F	2468	730	1.0129659643436	47.5283630470016	0	GSE132257NM	CRC without LM	7	7	epithelial_cell	epithelial_cell	epithelial_cell
GSE132257NM_SMC13T.A1.F_AAATGCCGTTATCCGA	SMC13T.A1.F	1713	729	5.60420315236427	28.5464098073555	0	GSE132257NM	CRC without LM	2	2	NK_T_cell	NK_T_cell	NK_T_cell
GSE132257NM_SMC13T.A1.F_AAATGCCGTTCGTGAT	SMC13T.A1.F	1714	719	4.08401400233372	29.9299883313886	0	GSE132257NM	CRC without LM	2	2	NK_T_cell	NK_T_cell	NK_T_cell
GSE132257NM_SMC13T.A1.F_AAATGCCTCCCAAGAT	SMC13T.A1.F	26777	4534	2.50588191358255	21.5334055346006	0	GSE132257NM	CRC without LM	9	9	myeloid_cell	myeloid_cell	myeloid_cell
GSE132257NM_SMC13T.A1.F_AACACGTAGCCCGAAA	SMC13T.A1.F	2186	967	1.64684354986276	20.9057639524245	0	GSE132257NM	CRC without LM	1	1	NK_T_cell	NK_T_cell	NK_T_cell
GSE132257NM_SMC13T.A1.F_AACACGTAGTCATCCA	SMC13T.A1.F	1587	747	3.46565847511027	26.0869565217391	0	GSE132257NM	CRC without LM	2	2	NK_T_cell	NK_T_cell	NK_T_cell
GSE132257NM_SMC13T.A1.F_AACACGTCAGGGTACA	SMC13T.A1.F	2306	892	1.95143104943625	27.4934952298352	0	GSE132257NM	CRC without LM	1	1	NK_T_cell	NK_T_cell	NK_T_cell
GSE132257NM_SMC13T.A1.F_AACACGTTCAAACGGG	SMC13T.A1.F	26503	2273	2.10542202769498	9.01407387842886	0	GSE132257NM	CRC without LM	19	19	NK_T_cell	NK_T_cell	NK_T_cell
GSE132257NM_SMC13T.A1.F_AACACGTTCGCAGGCT	SMC13T.A1.F	38665	4431	14.216992111729	40.597439544808	0.00258631837579206	GSE132257NM	CRC without LM	5	5	epithelial_cell	epithelial_cell	epithelial_cell
GSE132257NM_SMC13T.A1.F_AACCATGAGTTACCCA	SMC13T.A1.F	2759	894	5.58173251177963	32.5480246466111	0	GSE132257NM	CRC without LM	0	0	NK_T_cell	NK_T_cell	NK_T_cell
GSE132257NM_SMC13T.A1.F_AACCATGCAGCTCGCA	SMC13T.A1.F	1527	736	7.07269155206287	21.8074656188605	0	GSE132257NM	CRC without LM	0	0	NK_T_cell	NK_T_cell	NK_T_cell
GSE132257NM_SMC13T.A1.F_AACCATGGTAAACCTC	SMC13T.A1.F	1388	712	2.44956772334294	28.3861671469741	0	GSE132257NM	CRC without LM	0	0	NK_T_cell	NK_T_cell	NK_T_cell
GSE132257NM_SMC13T.A1.F_AACCATGGTTCCACTC	SMC13T.A1.F	2146	583	0.139794967381174	58.807082945014	0	GSE132257NM	CRC without LM	7	7	epithelial_cell	epithelial_cell	epithelial_cell
GSE132257NM_SMC13T.A1.F_AACCATGTCACAAACC	SMC13T.A1.F	3719	1498	2.68889486421081	16.7518150040333	0	GSE132257NM	CRC without LM	1	1	NK_T_cell	NK_T_cell	NK_T_cell
GSE132257NM_SMC13T.A1.F_AACCATGTCCAGATCA	SMC13T.A1.F	2949	1272	1.79721939640556	22.55001695	0	GSE132257NM	CRC without LM	1	1	NK_T_cell	NK_T_cell	NK_T_cell
GSE132257NM_SMC13T.A1.F_AACCATGTCCTTTCGG	SMC13T.A1.F	2704	1142	4.17899408284024	19.1198224852071	0	GSE132257NM	CRC without LM	1	1	NK_T_cell	NK_T_cell	NK_T_cell
GSE132257NM_SMC13T.A1.F_AACCATGTCGCAGGCT	SMC13T.A1.F	1539	711	2.07927225471085	30.0194931773879	0	GSE132257NM	CRC without LM	14	14	NK_T_cell	NK_T_cell	NK_T_cell
GSE132257NM_SMC13T.A1.F_AACCATGTCTTGCCGT	SMC13T.A1.F	2487	825	2.6940088459992	40.691596300764	0	GSE132257NM	CRC without LM	0	0	NK_T_cell	NK_T_cell	NK_T_cell
GSE132257NM_SMC13T.A1.F_AACCGCGAGACTAGAT	SMC13T.A1.F	2822	953	3.26009922041106	35.0815024805103	0	GSE132257NM	CRC without LM	0	0	NK_T_cell	NK_T_cell	NK_T_cell
GSE132257NM_SMC13T.A1.F_AACCGCGAGTCTCGGC	SMC13T.A1.F	5169	1052	12.7490810601664	49.2938672857419	0	GSE132257NM	CRC without LM	13	13	epithelial_cell	epithelial_cell	epithelial_cell
GSE132257NM_SMC13T.A1.F_AACCGCGCAATGGATA	SMC13T.A1.F	3101	739	2.45082231538213	54.4663011931635	0	GSE132257NM	CRC without LM	4	4	B_cell	B_cell	B_cell
GSE132257NM_SMC13T.A1.F_AACCGCGCAGTTAACC	SMC13T.A1.F	2389	903	4.06027626622018	34.282126412725	0	GSE132257NM	CRC without LM	0	0	NK_T_cell	NK_T_cell	NK_T_cell
GSE132257NM_SMC13T.A1.F_AACCGCGCATCCGCGA	SMC13T.A1.F	14758	1322	0.921534083209107	5.75281203415097	0.00677598590594931	GSE132257NM	CRC without LM	3	3	plasma_cell	plasma_cell	plasma_cell
GSE132257NM_SMC13T.A1.F_AACCGCGCATCTACGA	SMC13T.A1.F	2648	1074	4.53172205438066	28.0589123867069	0	GSE132257NM	CRC without LM	0	0	NK_T_cell	NK_T_cell	NK_T_cell
GSE132257NM_SMC13T.A1.F_AACCGCGGTACACCGC	SMC13T.A1.F	19532	1273	1.47962318246979	2.18615605160762	0	GSE132257NM	CRC without LM	6	6	plasma_cell	plasma_cell	plasma_cell
GSE132257NM_SMC13T.A1.F_AACCGCGGTCGAGTTT	SMC13T.A1.F	11420	2690	8.39754816112084	30.9982486865149	0	GSE132257NM	CRC without LM	11	11	myeloid_cell	myeloid_cell	myeloid_cell
GSE132257NM_SMC13T.A1.F_AACCGCGTCATAGCAC	SMC13T.A1.F	2567	683	13.2060771328399	45.5784962991819	0	GSE132257NM	CRC without LM	7	7	epithelial_cell	epithelial_cell	epithelial_cell
GSE132257NM_SMC13T.A1.F_AACGTTGAGGCCCGTT	SMC13T.A1.F	43672	4282	10.1758563839531	47.632350247298	0	GSE132257NM	CRC without LM	5	5	epithelial_cell	epithelial_cell	epithelial_cell
GSE132257NM_SMC13T.A1.F_AACGTTGAGTCGATAA	SMC13T.A1.F	22545	3762	4.61743180306055	37.0148591705478	0	GSE132257NM	CRC without LM	5	5	epithelial_cell	epithelial_cell	epithelial_cell
GSE132257NM_SMC13T.A1.F_AACGTTGAGTGAAGAG	SMC13T.A1.F	2762	856	4.52570601013758	47.103548153512	0	GSE132257NM	CRC without LM	4	4	B_cell	B_cell	B_cell
GSE132257NM_SMC13T.A1.F_AACGTTGCAAACCCAT	SMC13T.A1.F	33482	4523	6.44525416641778	37.2199988053282	0	GSE132257NM	CRC without LM	13	13	epithelial_cell	epithelial_cell	epithelial_cell
GSE132257NM_SMC13T.A1.F_AACGTTGCAAACCTAC	SMC13T.A1.F	2577	717	0.465657741559953	44.9747768723322	0	GSE132257NM	CRC without LM	7	7	epithelial_cell	epithelial_cell	epithelial_cell
GSE132257NM_SMC13T.A1.F_AACGTTGGTGAAGGCT	SMC13T.A1.F	27386	3734	14.2992770028482	34.4117432264661	0	GSE132257NM	CRC without LM	5	5	epithelial_cell	epithelial_cell	epithelial_cell
GSE132257NM_SMC13T.A1.F_AACGTTGGTTGTTTGG	SMC13T.A1.F	1795	844	3.17548746518106	22.6183844011142	0	GSE132257NM	CRC without LM	0	0	NK_T_cell	NK_T_cell	NK_T_cell
GSE132257NM_SMC13T.A1.F_AACTCAGAGGGTTCCC	SMC13T.A1.F	17940	2446	17.9821627647715	41.2095875139353	0	GSE132257NM	CRC without LM	7	7	epithelial_cell	epithelial_cell	epithelial_cell
GSE132257NM_SMC13T.A1.F_AACTCAGCATGATCCA	SMC13T.A1.F	10005	1976	3.10844577711144	31.264367816092	0	GSE132257NM	CRC without LM	19	19	NK_T_cell	NK_T_cell	NK_T_cell
GSE132257NM_SMC13T.A1.F_AACTCAGGTTGACGTT	SMC13T.A1.F	32268	4363	14.80414032	35.7443907276559	0	GSE132257NM	CRC without LM	5	5	epithelial_cell	epithelial_cell	epithelial_cell
GSE132257NM_SMC13T.A1.F_AACTCAGTCGGCTTGG	SMC13T.A1.F	2520	1041	1.03174603174603	28.0555555555556	0	GSE132257NM	CRC without LM	0	0	NK_T_cell	NK_T_cell	NK_T_cell
GSE132257NM_SMC13T.A1.F_AACTCCCAGGAATGGA	SMC13T.A1.F	2046	824	1.95503421309873	20.3323558162268	0	GSE132257NM	CRC without LM	1	1	NK_T_cell	NK_T_cell	NK_T_cell
GSE132257NM_SMC13T.A1.F_AACTCCCCACAGGAGT	SMC13T.A1.F	46483	4971	9.94557149925779	38.8701245616677	0	GSE132257NM	CRC without LM	5	5	epithelial_cell	epithelial_cell	epithelial_cell
GSE132257NM_SMC13T.A1.F_AACTCCCCATACAGCT	SMC13T.A1.F	2125	755	5.45882352941176	36.4705882352941	0	GSE132257NM	CRC without LM	2	2	NK_T_cell	NK_T_cell	NK_T_cell
GSE132257NM_SMC13T.A1.F_AACTCCCGTGATGTCT	SMC13T.A1.F	11365	2530	3.94192696876375	28.7901451825781	0.0087989441267048	GSE132257NM	CRC without LM	18	18	myeloid_cell	myeloid_cell	myeloid_cell
GSE132257NM_SMC13T.A1.F_AACTCCCGTGGAAAGA	SMC13T.A1.F	2378	855	4.54163162321278	35.3658536585366	0	GSE132257NM	CRC without LM	0	0	NK_T_cell	NK_T_cell	NK_T_cell
GSE132257NM_SMC13T.A1.F_AACTCTTAGATAGGAG	SMC13T.A1.F	1975	758	4.10126582278481	32.8101265822785	0	GSE132257NM	CRC without LM	8	8	NK_T_cell	NK_T_cell	NK_T_cell
GSE132257NM_SMC13T.A1.F_AACTCTTAGTGTCCAT	SMC13T.A1.F	21705	3360	8.02580050679567	41.6125316747293	0	GSE132257NM	CRC without LM	5	5	epithelial_cell	epithelial_cell	epithelial_cell
GSE132257NM_SMC13T.A1.F_AACTCTTCACAACTGT	SMC13T.A1.F	2391	988	2.00752823086575	27.4780426599749	0	GSE132257NM	CRC without LM	0	0	NK_T_cell	NK_T_cell	NK_T_cell
GSE132257NM_SMC13T.A1.F_AACTCTTCACGGTAAG	SMC13T.A1.F	1237	464	5.65885206143897	43.088116410671	0	GSE132257NM	CRC without LM	7	7	epithelial_cell	epithelial_cell	epithelial_cell
GSE132257NM_SMC13T.A1.F_AACTCTTTCGTACCGG	SMC13T.A1.F	12855	2481	4.79968883702839	45.4609101516919	0	GSE132257NM	CRC without LM	5	5	epithelial_cell	epithelial_cell	epithelial_cell
GSE132257NM_SMC13T.A1.F_AACTCTTTCTACCAGA	SMC13T.A1.F	2342	979	2.94619982920581	28.9496157130658	0	GSE132257NM	CRC without LM	1	1	NK_T_cell	NK_T_cell	NK_T_cell
GSE132257NM_SMC13T.A1.F_AACTGGTAGATGGGTC	SMC13T.A1.F	2197	931	1.82066454255803	30.8602639963587	0	GSE132257NM	CRC without LM	2	2	NK_T_cell	NK_T_cell	NK_T_cell
GSE132257NM_SMC13T.A1.F_AACTGGTAGCTAAACA	SMC13T.A1.F	16171	2820	8.83680662915095	39.0513882876755	0	GSE132257NM	CRC without LM	5	5	epithelial_cell	epithelial_cell	epithelial_cell
GSE132257NM_SMC13T.A1.F_AACTGGTCAGGCGATA	SMC13T.A1.F	9854	1529	11.6196468439212	53.0140044651918	0	GSE132257NM	CRC without LM	7	7	epithelial_cell	epithelial_cell	epithelial_cell
GSE132257NM_SMC13T.A1.F_AACTGGTGTGCATCTA	SMC13T.A1.F	19133	3479	15.162285057231	26.5353054931271	0	GSE132257NM	CRC without LM	13	13	epithelial_cell	epithelial_cell	epithelial_cell
GSE132257NM_SMC13T.A1.F_AACTGGTGTTACGGAG	SMC13T.A1.F	2338	975	1.83917878528657	22.0701454234388	0	GSE132257NM	CRC without LM	1	1	NK_T_cell	NK_T_cell	NK_T_cell
GSE132257NM_SMC13T.A1.F_AACTGGTTCGCGGATC	SMC13T.A1.F	2858	921	3.11406578026592	41.4975507347796	0	GSE132257NM	CRC without LM	1	1	NK_T_cell	NK_T_cell	NK_T_cell
GSE132257NM_SMC13T.A1.F_AACTTTCCAATCCAAC	SMC13T.A1.F	11123	2125	2.88591207408073	50.0854086127843	0	GSE132257NM	CRC without LM	0	0	NK_T_cell	NK_T_cell	NK_T_cell
GSE132257NM_SMC13T.A1.F_AACTTTCCAGACGTAG	SMC13T.A1.F	1128	627	2.3936170212766	17.8191489361702	0	GSE132257NM	CRC without LM	0	0	NK_T_cell	NK_T_cell	NK_T_cell
GSE132257NM_SMC13T.A1.F_AACTTTCCATGCCTTC	SMC13T.A1.F	26429	4085	6.13719777517121	35.7069885353211	0	GSE132257NM	CRC without LM	5	5	epithelial_cell	epithelial_cell	epithelial_cell
GSE132257NM_SMC13T.A1.F_AACTTTCTCGGTTCGG	SMC13T.A1.F	2207	946	1.85772541912098	24.6941549614862	0	GSE132257NM	CRC without LM	1	1	NK_T_cell	NK_T_cell	NK_T_cell
GSE132257NM_SMC13T.A1.F_AAGACCTAGATCGGGT	SMC13T.A1.F	2676	839	2.69058295964126	44.8056801195815	0	GSE132257NM	CRC without LM	2	2	NK_T_cell	NK_T_cell	NK_T_cell
GSE132257NM_SMC13T.A1.F_AAGACCTAGTTCCACA	SMC13T.A1.F	5057	1163	16.3535693098675	39.6677872256278	0	GSE132257NM	CRC without LM	7	7	epithelial_cell	epithelial_cell	epithelial_cell
GSE132257NM_SMC13T.A1.F_AAGACCTCAATCGGTT	SMC13T.A1.F	35952	4463	9.60169114374722	36.351246105919	0	GSE132257NM	CRC without LM	13	13	epithelial_cell	epithelial_cell	epithelial_cell
GSE132257NM_SMC13T.A1.F_AAGACCTCATCGGACC	SMC13T.A1.F	9415	1702	6.54275092936803	46.6064790228359	0	GSE132257NM	CRC without LM	7	7	epithelial_cell	epithelial_cell	epithelial_cell
GSE132257NM_SMC13T.A1.F_AAGACCTCATGCAATC	SMC13T.A1.F	1956	858	3.83435582822086	22.9038854805726	0	GSE132257NM	CRC without LM	0	0	NK_T_cell	NK_T_cell	NK_T_cell
GSE132257NM_SMC13T.A1.F_AAGACCTGTACCGTTA	SMC13T.A1.F	2300	719	3.82608695652174	46.4347826086956	0	GSE132257NM	CRC without LM	4	4	B_cell	B_cell	B_cell
GSE132257NM_SMC13T.A1.F_AAGACCTTCATAGCAC	SMC13T.A1.F	3140	911	3.56687898089172	41.9426751592357	0	GSE132257NM	CRC without LM	2	2	NK_T_cell	NK_T_cell	NK_T_cell
GSE132257NM_SMC13T.A1.F_AAGACCTTCATCGATG	SMC13T.A1.F	21560	3401	5.26437847866419	42.847866419295	0	GSE132257NM	CRC without LM	5	5	epithelial_cell	epithelial_cell	epithelial_cell
GSE132257NM_SMC13T.A1.F_AAGCCGCAGCTAACAA	SMC13T.A1.F	8413	1819	1.72352311898253	23.2972780221086	0	GSE132257NM	CRC without LM	19	19	NK_T_cell	NK_T_cell	NK_T_cell
GSE132257NM_SMC13T.A1.F_AAGCCGCAGGAGTTTA	SMC13T.A1.F	19704	1238	0.680064961429151	4.56252537555826	0	GSE132257NM	CRC without LM	3	3	plasma_cell	plasma_cell	plasma_cell
GSE132257NM_SMC13T.A1.F_AAGCCGCCAGGGATTG	SMC13T.A1.F	1599	622	2.75171982489056	39.7123202001251	0	GSE132257NM	CRC without LM	0	0	NK_T_cell	NK_T_cell	NK_T_cell
GSE132257NM_SMC13T.A1.F_AAGCCGCGTATGAAAC	SMC13T.A1.F	2699	984	0.481659874027418	36.754353464246	0	GSE132257NM	CRC without LM	2	2	NK_T_cell	NK_T_cell	NK_T_cell
GSE132257NM_SMC13T.A1.F_AAGCCGCTCATGGTCA	SMC13T.A1.F	2287	1055	3.19195452557936	18.2334936598164	0	GSE132257NM	CRC without LM	1	1	NK_T_cell	NK_T_cell	NK_T_cell
GSE132257NM_SMC13T.A1.F_AAGGAGCAGAAACGAG	SMC13T.A1.F	8841	1612	17.9391471552992	41.4998303359349	0	GSE132257NM	CRC without LM	7	7	epithelial_cell	epithelial_cell	epithelial_cell
GSE132257NM_SMC13T.A1.F_AAGGAGCAGATGTCGG	SMC13T.A1.F	4548	1353	4.46350043975374	23.9006156552331	0	GSE132257NM	CRC without LM	11	11	myeloid_cell	myeloid_cell	myeloid_cell
GSE132257NM_SMC13T.A1.F_AAGGAGCCAAGAAAGG	SMC13T.A1.F	10996	2450	4.83812295380138	14.368861404147	0	GSE132257NM	CRC without LM	9	9	myeloid_cell	myeloid_cell	myeloid_cell
GSE132257NM_SMC13T.A1.F_AAGGAGCCATTTGCCC	SMC13T.A1.F	16871	3244	8.28640863019382	32.487700788335	0	GSE132257NM	CRC without LM	13	13	epithelial_cell	epithelial_cell	epithelial_cell
GSE132257NM_SMC13T.A1.F_AAGGAGCGTGGGTATG	SMC13T.A1.F	11009	1542	9.42864928694704	54.2646925242983	0	GSE132257NM	CRC without LM	7	7	epithelial_cell	epithelial_cell	epithelial_cell
GSE132257NM_SMC13T.A1.F_AAGGCAGAGAAACCTA	SMC13T.A1.F	3644	1407	2.33260153677278	24.231613611416	0	GSE132257NM	CRC without LM	1	1	NK_T_cell	NK_T_cell	NK_T_cell
GSE132257NM_SMC13T.A1.F_AAGGCAGAGGCCGAAT	SMC13T.A1.F	2057	933	2.52795333009237	25.1823043266894	0	GSE132257NM	CRC without LM	0	0	NK_T_cell	NK_T_cell	NK_T_cell
GSE132257NM_SMC13T.A1.F_AAGGCAGCAGCTCGAC	SMC13T.A1.F	26039	4056	8.15315488306003	34.1871807673106	0	GSE132257NM	CRC without LM	5	5	epithelial_cell	epithelial_cell	epithelial_cell
GSE132257NM_SMC13T.A1.F_AAGGCAGGTGGTCCGT	SMC13T.A1.F	2942	863	3.90890550645819	14.8198504418763	0	GSE132257NM	CRC without LM	9	9	myeloid_cell	myeloid_cell	myeloid_cell
GSE132257NM_SMC13T.A1.F_AAGGCAGTCAGCTCGG	SMC13T.A1.F	2247	985	4.45037828215398	27.948375611927	0	GSE132257NM	CRC without LM	0	0	NK_T_cell	NK_T_cell	NK_T_cell
GSE132257NM_SMC13T.A1.F_AAGGCAGTCCTGCTTG	SMC13T.A1.F	12988	2476	3.51093316907915	27.0095472744071	0	GSE132257NM	CRC without LM	9	9	myeloid_cell	myeloid_cell	myeloid_cell
GSE132257NM_SMC13T.A1.F_AAGGTTCCACTGAAGG	SMC13T.A1.F	33441	3850	4.62306749200084	51.7628061361801	0	GSE132257NM	CRC without LM	5	5	epithelial_cell	epithelial_cell	epithelial_cell
GSE132257NM_SMC13T.A1.F_AAGGTTCCAGTCGATT	SMC13T.A1.F	2186	726	4.89478499542543	32.1591948764867	0	GSE132257NM	CRC without LM	0	0	NK_T_cell	NK_T_cell	NK_T_cell
GSE132257NM_SMC13T.A1.F_AAGGTTCGTACACCGC	SMC13T.A1.F	2321	991	2.8436018957346	22.6195605342525	0	GSE132257NM	CRC without LM	1	1	NK_T_cell	NK_T_cell	NK_T_cell
GSE132257NM_SMC13T.A1.F_AAGGTTCGTTAAAGAC	SMC13T.A1.F	23164	4308	3.31548955275427	14.1037817302711	0	GSE132257NM	CRC without LM	23	23	myeloid_cell	myeloid_cell	myeloid_cell
GSE132257NM_SMC13T.A1.F_AAGTCTGAGAAACGCC	SMC13T.A1.F	2343	853	4.69483568075117	31.1566367904396	0	GSE132257NM	CRC without LM	0	0	NK_T_cell	NK_T_cell	NK_T_cell
GSE132257NM_SMC13T.A1.F_AAGTCTGGTTATCGGT	SMC13T.A1.F	15970	3380	2.86787726988103	16.4558547276143	0	GSE132257NM	CRC without LM	9	9	myeloid_cell	myeloid_cell	myeloid_cell
GSE132257NM_SMC13T.A1.F_AATCCAGCAAGGTTCT	SMC13T.A1.F	2523	972	2.93301625049544	33.0162504954419	0	GSE132257NM	CRC without LM	0	0	NK_T_cell	NK_T_cell	NK_T_cell
GSE132257NM_SMC13T.A1.F_AATCCAGGTAAAGTCA	SMC13T.A1.F	28447	4087	8.62656870671776	38.3625689879425	0	GSE132257NM	CRC without LM	5	5	epithelial_cell	epithelial_cell	epithelial_cell
GSE132257NM_SMC13T.A1.F_AATCCAGGTGCGCTTG	SMC13T.A1.F	21936	3470	4.37636761487965	43.0114879649891	0	GSE132257NM	CRC without LM	5	5	epithelial_cell	epithelial_cell	epithelial_cell
GSE132257NM_SMC13T.A1.F_AATCCAGGTGTGGCTC	SMC13T.A1.F	1935	789	2.48062015503876	32.5581395348837	0	GSE132257NM	CRC without LM	2	2	NK_T_cell	NK_T_cell	NK_T_cell
GSE132257NM_SMC13T.A1.F_AATCCAGGTTATGCGT	SMC13T.A1.F	8444	1797	5.31738512553292	9.09521553765988	0	GSE132257NM	CRC without LM	9	9	myeloid_cell	myeloid_cell	myeloid_cell
GSE132257NM_SMC13T.A1.F_AATCCAGGTTCCACGG	SMC13T.A1.F	6009	1870	2.66267265768015	30.3378265934432	0	GSE132257NM	CRC without LM	1	1	NK_T_cell	NK_T_cell	NK_T_cell
GSE132257NM_SMC13T.A1.F_AATCCAGTCATAGCAC	SMC13T.A1.F	2302	710	6.95047784535187	35.6211989574283	0	GSE132257NM	CRC without LM	2	2	NK_T_cell	NK_T_cell	NK_T_cell
GSE132257NM_SMC13T.A1.F_AATCCAGTCGGCATCG	SMC13T.A1.F	15332	2337	1.51317505870076	11.987998956431	0.00652230628750326	GSE132257NM	CRC without LM	21	21	plasma_cell	plasma_cell	plasma_cell
GSE132257NM_SMC13T.A1.F_AATCGGTCACCAGGCT	SMC13T.A1.F	34578	4674	11.0272427555093	32.2141245878883	0	GSE132257NM	CRC without LM	12	12	epithelial_cell	epithelial_cell	epithelial_cell
GSE132257NM_SMC13T.A1.F_AATCGGTCATATGGTC	SMC13T.A1.F	3232	1263	1.82549504950495	25.3403465346535	0	GSE132257NM	CRC without LM	1	1	NK_T_cell	NK_T_cell	NK_T_cell
GSE132257NM_SMC13T.A1.F_AATCGGTCATGGTAGG	SMC13T.A1.F	23181	1293	0.629826150726888	3.52875199516846	0	GSE132257NM	CRC without LM	3	3	plasma_cell	plasma_cell	plasma_cell
GSE132257NM_SMC13T.A1.F_AATCGGTGTCGCGAAA	SMC13T.A1.F	6636	658	0.376732971669681	7.80590717299578	0	GSE132257NM	CRC without LM	3	3	plasma_cell	plasma_cell	plasma_cell
GSE132257NM_SMC13T.A1.F_ACACCAAAGCTGAACG	SMC13T.A1.F	26974	3335	4.70823756209683	51.8758804774968	0	GSE132257NM	CRC without LM	5	5	epithelial_cell	epithelial_cell	epithelial_cell
GSE132257NM_SMC13T.A1.F_ACACCAAAGTAACCCT	SMC13T.A1.F	1804	764	3.15964523281596	32.5388026607539	0	GSE132257NM	CRC without LM	2	2	NK_T_cell	NK_T_cell	NK_T_cell
GSE132257NM_SMC13T.A1.F_ACACCAACAAGCGATG	SMC13T.A1.F	19392	3130	9.95771452145214	41.1716171617162	0	GSE132257NM	CRC without LM	5	5	epithelial_cell	epithelial_cell	epithelial_cell
GSE132257NM_SMC13T.A1.F_ACACCAACAGATCGGA	SMC13T.A1.F	1899	772	2.58030542390732	32.7540810953133	0	GSE132257NM	CRC without LM	0	0	NK_T_cell	NK_T_cell	NK_T_cell
GSE132257NM_SMC13T.A1.F_ACACCAAGTTCCATGA	SMC13T.A1.F	11757	2883	4.38887471293697	15.9734626180148	0	GSE132257NM	CRC without LM	9	9	myeloid_cell	myeloid_cell	myeloid_cell
GSE132257NM_SMC13T.A1.F_ACACCAATCAAAGTAG	SMC13T.A1.F	4331	1180	4.24844146848303	24.1052874624798	0	GSE132257NM	CRC without LM	11	11	myeloid_cell	myeloid_cell	myeloid_cell
GSE132257NM_SMC13T.A1.F_ACACCAATCAACGGGA	SMC13T.A1.F	37718	4800	4.88891245559149	34.7818017922477	0	GSE132257NM	CRC without LM	5	5	epithelial_cell	epithelial_cell	epithelial_cell
GSE132257NM_SMC13T.A1.F_ACACCAATCAGTTCGA	SMC13T.A1.F	2529	892	1.89798339264531	40.2530644523527	0	GSE132257NM	CRC without LM	4	4	B_cell	B_cell	B_cell
GSE132257NM_SMC13T.A1.F_ACACCAATCTCGTATT	SMC13T.A1.F	20707	2968	10.7306707876563	45.5256676486212	0	GSE132257NM	CRC without LM	5	5	epithelial_cell	epithelial_cell	epithelial_cell
GSE132257NM_SMC13T.A1.F_ACACCCTAGAAACGCC	SMC13T.A1.F	22765	3599	8.97869536569295	37.7728969909949	0	GSE132257NM	CRC without LM	5	5	epithelial_cell	epithelial_cell	epithelial_cell
GSE132257NM_SMC13T.A1.F_ACACCCTAGCTAACTC	SMC13T.A1.F	33656	4834	5.51461849298788	30.6542666983599	0	GSE132257NM	CRC without LM	5	5	epithelial_cell	epithelial_cell	epithelial_cell
GSE132257NM_SMC13T.A1.F_ACACCCTGTGTGAATA	SMC13T.A1.F	23471	1523	1.07792595117379	7.59234800391973	0	GSE132257NM	CRC without LM	6	6	plasma_cell	plasma_cell	plasma_cell
GSE132257NM_SMC13T.A1.F_ACACCCTTCGTCACGG	SMC13T.A1.F	2016	885	2.03373015873016	22.6686507936508	0	GSE132257NM	CRC without LM	1	1	NK_T_cell	NK_T_cell	NK_T_cell
GSE132257NM_SMC13T.A1.F_ACACCGGAGCCCTAAT	SMC13T.A1.F	4100	955	2.85365853658537	53.9512195121951	0	GSE132257NM	CRC without LM	7	7	epithelial_cell	epithelial_cell	epithelial_cell
GSE132257NM_SMC13T.A1.F_ACACCGGAGCGTTGCC	SMC13T.A1.F	14464	2691	6.81692477876106	42.7751659292035	0	GSE132257NM	CRC without LM	5	5	epithelial_cell	epithelial_cell	epithelial_cell
GSE132257NM_SMC13T.A1.F_ACACCGGCAAACTGTC	SMC13T.A1.F	12059	2987	14.3958868894602	12.8120076291566	0	GSE132257NM	CRC without LM	12	12	epithelial_cell	epithelial_cell	epithelial_cell
GSE132257NM_SMC13T.A1.F_ACACCGGCACATGTGT	SMC13T.A1.F	2141	953	3.54974311069594	24.2877160205511	0	GSE132257NM	CRC without LM	0	0	NK_T_cell	NK_T_cell	NK_T_cell
GSE132257NM_SMC13T.A1.F_ACACCGGCACCAGGTC	SMC13T.A1.F	1930	725	2.43523316062176	36.7875647668394	0	GSE132257NM	CRC without LM	2	2	NK_T_cell	NK_T_cell	NK_T_cell
GSE132257NM_SMC13T.A1.F_ACACCGGCAGTCTTCC	SMC13T.A1.F	2643	912	2.91335603480893	37.3439273552781	0	GSE132257NM	CRC without LM	4	4	B_cell	B_cell	B_cell
GSE132257NM_SMC13T.A1.F_ACACCGGGTACTCGCG	SMC13T.A1.F	14369	3034	6.8619945716473	18.2406569698657	0	GSE132257NM	CRC without LM	12	12	epithelial_cell	epithelial_cell	epithelial_cell
GSE132257NM_SMC13T.A1.F_ACACCGGGTCACAAGG	SMC13T.A1.F	2683	889	2.16175922474842	39.5452851285874	0	GSE132257NM	CRC without LM	2	2	NK_T_cell	NK_T_cell	NK_T_cell
GSE132257NM_SMC13T.A1.F_ACACCGGTCGCTAGCG	SMC13T.A1.F	1437	651	5.63674321503132	31.6631871955463	0	GSE132257NM	CRC without LM	8	8	NK_T_cell	NK_T_cell	NK_T_cell
GSE132257NM_SMC13T.A1.F_ACACCGGTCTCAAGTG	SMC13T.A1.F	10771	2229	6.68461609878377	41.2217992758333	0.00928418902608857	GSE132257NM	CRC without LM	5	5	epithelial_cell	epithelial_cell	epithelial_cell
GSE132257NM_SMC13T.A1.F_ACACTGAAGATACACA	SMC13T.A1.F	15811	2096	17.2221870849409	48.1816456897097	0	GSE132257NM	CRC without LM	7	7	epithelial_cell	epithelial_cell	epithelial_cell
GSE132257NM_SMC13T.A1.F_ACACTGAAGCCAGTAG	SMC13T.A1.F	2157	912	3.98701900788132	28.6045433472415	0	GSE132257NM	CRC without LM	0	0	NK_T_cell	NK_T_cell	NK_T_cell
GSE132257NM_SMC13T.A1.F_ACACTGAAGGAGCGTT	SMC13T.A1.F	2889	1198	3.66908965039806	26.1682242990654	0	GSE132257NM	CRC without LM	14	14	NK_T_cell	NK_T_cell	NK_T_cell
GSE132257NM_SMC13T.A1.F_ACACTGAAGGATCGCA	SMC13T.A1.F	2085	848	3.7410071942446	31.1750599520384	0	GSE132257NM	CRC without LM	8	8	NK_T_cell	NK_T_cell	NK_T_cell
GSE132257NM_SMC13T.A1.F_ACACTGAAGTGATCGG	SMC13T.A1.F	20366	3107	6.58941372876362	46.3517627418246	0	GSE132257NM	CRC without LM	5	5	epithelial_cell	epithelial_cell	epithelial_cell
GSE132257NM_SMC13T.A1.F_ACACTGACACAGGTTT	SMC13T.A1.F	32394	4588	7.34395258381182	35.8091004507007	0.00308699141816386	GSE132257NM	CRC without LM	13	13	epithelial_cell	epithelial_cell	epithelial_cell
GSE132257NM_SMC13T.A1.F_ACACTGACAGGTTTCA	SMC13T.A1.F	3044	1050	3.8107752956636	40.2431011826544	0	GSE132257NM	CRC without LM	2	2	NK_T_cell	NK_T_cell	NK_T_cell
GSE132257NM_SMC13T.A1.F_ACACTGATCCCTAACC	SMC13T.A1.F	6957	2021	2.14172775621676	22.2078482104355	0	GSE132257NM	CRC without LM	18	18	myeloid_cell	myeloid_cell	myeloid_cell
GSE132257NM_SMC13T.A1.F_ACACTGATCCGTCAAA	SMC13T.A1.F	2409	1038	2.82274802822748	26.3594852635949	0	GSE132257NM	CRC without LM	0	0	NK_T_cell	NK_T_cell	NK_T_cell
GSE132257NM_SMC13T.A1.F_ACAGCCGCAACGATGG	SMC13T.A1.F	1591	724	6.85103708359522	25.7071024512885	0	GSE132257NM	CRC without LM	0	0	NK_T_cell	NK_T_cell	NK_T_cell
GSE132257NM_SMC13T.A1.F_ACAGCCGGTCCTAGCG	SMC13T.A1.F	2096	744	4.67557251908397	38.8358778625954	0	GSE132257NM	CRC without LM	4	4	B_cell	B_cell	B_cell
GSE132257NM_SMC13T.A1.F_ACAGCCGGTGCGATAG	SMC13T.A1.F	6682	2015	3.56180784196348	27.1924573480994	0	GSE132257NM	CRC without LM	1	1	NK_T_cell	NK_T_cell	NK_T_cell
GSE132257NM_SMC13T.A1.F_ACAGCCGGTTTACTCT	SMC13T.A1.F	2374	1051	2.61162594776748	20.513900589722	0	GSE132257NM	CRC without LM	1	1	NK_T_cell	NK_T_cell	NK_T_cell
GSE132257NM_SMC13T.A1.F_ACAGCCGTCACAATGC	SMC13T.A1.F	1690	784	2.01183431952663	30.2958579881657	0	GSE132257NM	CRC without LM	2	2	NK_T_cell	NK_T_cell	NK_T_cell
GSE132257NM_SMC13T.A1.F_ACAGCTAAGGAGTCTG	SMC13T.A1.F	5145	1879	1.69096209912536	15.1409135082604	0	GSE132257NM	CRC without LM	14	14	NK_T_cell	NK_T_cell	NK_T_cell
GSE132257NM_SMC13T.A1.F_ACAGCTAAGGTGCAAC	SMC13T.A1.F	18626	2903	10.2491141415226	41.2810050467089	0	GSE132257NM	CRC without LM	5	5	epithelial_cell	epithelial_cell	epithelial_cell
GSE132257NM_SMC13T.A1.F_ACAGCTAAGTGTACGG	SMC13T.A1.F	18293	1375	12.9120428579238	7.13934291805609	0.00546657191275351	GSE132257NM	CRC without LM	6	6	plasma_cell	plasma_cell	plasma_cell
GSE132257NM_SMC13T.A1.F_ACAGCTACACCCATTC	SMC13T.A1.F	5619	1147	18.8823634098594	41.5376401494928	0	GSE132257NM	CRC without LM	7	7	epithelial_cell	epithelial_cell	epithelial_cell
GSE132257NM_SMC13T.A1.F_ACAGCTACACCGTTGG	SMC13T.A1.F	2849	773	12.3903123903124	43.6293436293436	0	GSE132257NM	CRC without LM	7	7	epithelial_cell	epithelial_cell	epithelial_cell
GSE132257NM_SMC13T.A1.F_ACAGCTAGTTACCAGT	SMC13T.A1.F	12977	2564	12.298682284041	31.070355243893	0	GSE132257NM	CRC without LM	12	12	epithelial_cell	epithelial_cell	epithelial_cell
GSE132257NM_SMC13T.A1.F_ACATACGCAGCTATTG	SMC13T.A1.F	2274	797	4.4415127528584	36.103781882146	0	GSE132257NM	CRC without LM	0	0	NK_T_cell	NK_T_cell	NK_T_cell
GSE132257NM_SMC13T.A1.F_ACATACGGTGGCGAAT	SMC13T.A1.F	2341	988	2.43485689876121	28.7483981204613	0	GSE132257NM	CRC without LM	0	0	NK_T_cell	NK_T_cell	NK_T_cell
GSE132257NM_SMC13T.A1.F_ACATACGGTGTAATGA	SMC13T.A1.F	23938	1405	0.526359762720361	4.05213468125992	0	GSE132257NM	CRC without LM	3	3	plasma_cell	plasma_cell	plasma_cell
GSE132257NM_SMC13T.A1.F_ACATACGTCAATCTCT	SMC13T.A1.F	23145	3770	6.54136962626917	39.5593000648088	0	GSE132257NM	CRC without LM	5	5	epithelial_cell	epithelial_cell	epithelial_cell
GSE132257NM_SMC13T.A1.F_ACATACGTCAGTTTGG	SMC13T.A1.F	2402	822	2.37302248126561	39.92506245	0	GSE132257NM	CRC without LM	2	2	NK_T_cell	NK_T_cell	NK_T_cell
GSE132257NM_SMC13T.A1.F_ACATACGTCCCTAACC	SMC13T.A1.F	14940	2134	1.69344042838019	17.7242302543507	0.00669344042838019	GSE132257NM	CRC without LM	21	21	plasma_cell	plasma_cell	plasma_cell
GSE132257NM_SMC13T.A1.F_ACATCAGAGATCGGGT	SMC13T.A1.F	32991	4782	6.55936467521445	33.7789093995332	0	GSE132257NM	CRC without LM	13	13	epithelial_cell	epithelial_cell	epithelial_cell
GSE132257NM_SMC13T.A1.F_ACATCAGCAGCTTCGG	SMC13T.A1.F	3929	1464	2.26520743191652	15.3983201832527	0	GSE132257NM	CRC without LM	1	1	NK_T_cell	NK_T_cell	NK_T_cell
GSE132257NM_SMC13T.A1.F_ACATCAGCATGAAGTA	SMC13T.A1.F	6681	1617	3.59227660529861	14.0847178566083	0	GSE132257NM	CRC without LM	9	9	myeloid_cell	myeloid_cell	myeloid_cell
GSE132257NM_SMC13T.A1.F_ACATCAGTCTGTTTGT	SMC13T.A1.F	10196	1585	19.566496665359	44.8018830914084	0	GSE132257NM	CRC without LM	7	7	epithelial_cell	epithelial_cell	epithelial_cell
GSE132257NM_SMC13T.A1.F_ACATGGTAGGAGTCTG	SMC13T.A1.F	1459	792	3.70116518163125	17.1350239890336	0	GSE132257NM	CRC without LM	1	1	NK_T_cell	NK_T_cell	NK_T_cell
GSE132257NM_SMC13T.A1.F_ACATGGTAGTTAGGTA	SMC13T.A1.F	41788	4236	11.8455058868575	41.0524552503111	0	GSE132257NM	CRC without LM	5	5	epithelial_cell	epithelial_cell	epithelial_cell
GSE132257NM_SMC13T.A1.F_ACATGGTCAACTGCTA	SMC13T.A1.F	2219	941	2.88418206399279	28.4812978819288	0	GSE132257NM	CRC without LM	0	0	NK_T_cell	NK_T_cell	NK_T_cell
GSE132257NM_SMC13T.A1.F_ACATGGTCAATGTAAG	SMC13T.A1.F	1178	581	4.32937181663837	26.5704584040747	0	GSE132257NM	CRC without LM	7	7	epithelial_cell	epithelial_cell	epithelial_cell
GSE132257NM_SMC13T.A1.F_ACATGGTCACCGAAAG	SMC13T.A1.F	12774	2638	7.85188664474714	37.701581337091	0	GSE132257NM	CRC without LM	5	5	epithelial_cell	epithelial_cell	epithelial_cell
GSE132257NM_SMC13T.A1.F_ACATGGTGTCGAACAG	SMC13T.A1.F	1638	695	2.13675213675214	30.5860805860806	0	GSE132257NM	CRC without LM	0	0	NK_T_cell	NK_T_cell	NK_T_cell
GSE132257NM_SMC13T.A1.F_ACATGGTTCGAATGCT	SMC13T.A1.F	5601	1223	3.12444206391716	55.5793608284235	0	GSE132257NM	CRC without LM	7	7	epithelial_cell	epithelial_cell	epithelial_cell
GSE132257NM_SMC13T.A1.F_ACCAGTAAGAGTCGGT	SMC13T.A1.F	30198	4604	4.42082257103119	27.4653950592754	0	GSE132257NM	CRC without LM	5	5	epithelial_cell	epithelial_cell	epithelial_cell
GSE132257NM_SMC13T.A1.F_ACCAGTAAGATGCCTT	SMC13T.A1.F	12104	2274	19.7620621282221	39.2101784534038	0	GSE132257NM	CRC without LM	7	7	epithelial_cell	epithelial_cell	epithelial_cell
GSE132257NM_SMC13T.A1.F_ACCAGTACAAGGTTTC	SMC13T.A1.F	12269	1335	1.28779851658652	12.6905208248431	0	GSE132257NM	CRC without LM	6	6	plasma_cell	plasma_cell	plasma_cell
GSE132257NM_SMC13T.A1.F_ACCAGTAGTCTAAAGA	SMC13T.A1.F	3173	659	0.630318310746927	57.5165458556571	0	GSE132257NM	CRC without LM	7	7	epithelial_cell	epithelial_cell	epithelial_cell
GSE132257NM_SMC13T.A1.F_ACCAGTAGTGTTCTTT	SMC13T.A1.F	1847	813	3.89821331889551	22.0898754737412	0	GSE132257NM	CRC without LM	2	2	NK_T_cell	NK_T_cell	NK_T_cell
GSE132257NM_SMC13T.A1.F_ACCAGTAGTTCCACAA	SMC13T.A1.F	25448	3769	9.14020748192392	38.2033951587551	0	GSE132257NM	CRC without LM	5	5	epithelial_cell	epithelial_cell	epithelial_cell
GSE132257NM_SMC13T.A1.F_ACCCACTAGAAGCCCA	SMC13T.A1.F	15732	3368	3.26722603610475	12.6811594202899	0	GSE132257NM	CRC without LM	9	9	myeloid_cell	myeloid_cell	myeloid_cell
GSE132257NM_SMC13T.A1.F_ACCCACTAGACAAGCC	SMC13T.A1.F	2431	1049	2.5503907856849	23.7350884409708	0	GSE132257NM	CRC without LM	1	1	NK_T_cell	NK_T_cell	NK_T_cell
GSE132257NM_SMC13T.A1.F_ACCCACTAGCCAGTAG	SMC13T.A1.F	16477	3198	4.24227711355222	12.7693148024519	0	GSE132257NM	CRC without LM	9	9	myeloid_cell	myeloid_cell	myeloid_cell
GSE132257NM_SMC13T.A1.F_ACCCACTCACCATGTA	SMC13T.A1.F	2971	804	0.572197913160552	52.4065971053517	0	GSE132257NM	CRC without LM	7	7	epithelial_cell	epithelial_cell	epithelial_cell
GSE132257NM_SMC13T.A1.F_ACCCACTCACCGTTGG	SMC13T.A1.F	37744	4984	7.01038575667656	32.3097710894447	0	GSE132257NM	CRC without LM	5	5	epithelial_cell	epithelial_cell	epithelial_cell
GSE132257NM_SMC13T.A1.F_ACCCACTGTTACCAGT	SMC13T.A1.F	6524	1842	2.00797057020233	27.391171060699	0	GSE132257NM	CRC without LM	5	5	epithelial_cell	epithelial_cell	epithelial_cell
GSE132257NM_SMC13T.A1.F_ACCCACTTCCTGCCAT	SMC13T.A1.F	2158	850	2.50231696014829	31.371640407785	0	GSE132257NM	CRC without LM	0	0	NK_T_cell	NK_T_cell	NK_T_cell
GSE132257NM_SMC13T.A1.F_ACCCACTTCGCCATAA	SMC13T.A1.F	21285	3495	7.44655860934931	36.3354474982382	0	GSE132257NM	CRC without LM	5	5	epithelial_cell	epithelial_cell	epithelial_cell
GSE132257NM_SMC13T.A1.F_ACCCACTTCGCCTGAG	SMC13T.A1.F	2730	896	1.9047619047619	40.6227106227106	0	GSE132257NM	CRC without LM	2	2	NK_T_cell	NK_T_cell	NK_T_cell
GSE132257NM_SMC13T.A1.F_ACCGTAAAGAAGATTC	SMC13T.A1.F	4104	270	0.0487329434697856	4.45906432748538	0	GSE132257NM	CRC without LM	3	3	plasma_cell	plasma_cell	plasma_cell
GSE132257NM_SMC13T.A1.F_ACCGTAAAGAATTGTG	SMC13T.A1.F	25041	2788	8.40222035861188	53.8796373946727	0	GSE132257NM	CRC without LM	12	12	epithelial_cell	epithelial_cell	epithelial_cell
GSE132257NM_SMC13T.A1.F_ACCGTAACAAGTAATG	SMC13T.A1.F	13937	2051	15.7637942168329	47.1550548898615	0	GSE132257NM	CRC without LM	12	12	epithelial_cell	epithelial_cell	epithelial_cell
GSE132257NM_SMC13T.A1.F_ACCGTAAGTAAGTTCC	SMC13T.A1.F	23671	3599	9.7123061974568	40.0490051117401	0	GSE132257NM	CRC without LM	5	5	epithelial_cell	epithelial_cell	epithelial_cell
GSE132257NM_SMC13T.A1.F_ACCGTAAGTAGTAGTA	SMC13T.A1.F	16067	1908	10.8794423352213	57.0174892637082	0	GSE132257NM	CRC without LM	7	7	epithelial_cell	epithelial_cell	epithelial_cell
GSE132257NM_SMC13T.A1.F_ACCGTAATCATCGATG	SMC13T.A1.F	1637	282	2.26023213194869	15.8827122785583	0	GSE132257NM	CRC without LM	3	3	plasma_cell	plasma_cell	plasma_cell
GSE132257NM_SMC13T.A1.F_ACCTTTAAGACAGACC	SMC13T.A1.F	1668	749	3.17745803357314	27.3980815347722	0	GSE132257NM	CRC without LM	2	2	NK_T_cell	NK_T_cell	NK_T_cell
GSE132257NM_SMC13T.A1.F_ACCTTTAAGAGCTGGT	SMC13T.A1.F	22200	3558	7.35585585585586	38.6981981981982	0	GSE132257NM	CRC without LM	13	13	epithelial_cell	epithelial_cell	epithelial_cell
GSE132257NM_SMC13T.A1.F_ACCTTTACACGGTAAG	SMC13T.A1.F	11839	2502	4.64566264042571	16.4287524284146	0	GSE132257NM	CRC without LM	9	9	myeloid_cell	myeloid_cell	myeloid_cell
GSE132257NM_SMC13T.A1.F_ACCTTTACACTTACGA	SMC13T.A1.F	9514	1985	17.5110363674585	37.3449653142737	0	GSE132257NM	CRC without LM	5	5	epithelial_cell	epithelial_cell	epithelial_cell
GSE132257NM_SMC13T.A1.F_ACCTTTAGTCCGACGT	SMC13T.A1.F	2492	768	3.89245585874799	41.4526484751204	0	GSE132257NM	CRC without LM	4	4	B_cell	B_cell	B_cell
GSE132257NM_SMC13T.A1.F_ACCTTTAGTGGGTCAA	SMC13T.A1.F	3965	1113	3.80832282471627	16.343001261034	0	GSE132257NM	CRC without LM	19	19	NK_T_cell	NK_T_cell	NK_T_cell
GSE132257NM_SMC13T.A1.F_ACCTTTATCGGCCGAT	SMC13T.A1.F	2642	1207	2.34670704012112	18.7358062074186	0	GSE132257NM	CRC without LM	1	1	NK_T_cell	NK_T_cell	NK_T_cell
GSE132257NM_SMC13T.A1.F_ACCTTTATCTAGAGTC	SMC13T.A1.F	5416	1519	5.57607090103397	23.0982274741507	0	GSE132257NM	CRC without LM	9	9	myeloid_cell	myeloid_cell	myeloid_cell
GSE132257NM_SMC13T.A1.F_ACGAGCCAGAATCTCC	SMC13T.A1.F	8764	2525	5.95618439068918	16.8758557736194	0	GSE132257NM	CRC without LM	9	9	myeloid_cell	myeloid_cell	myeloid_cell
GSE132257NM_SMC13T.A1.F_ACGAGCCAGCGTAATA	SMC13T.A1.F	1515	661	2.04620462046205	25.016501650165	0	GSE132257NM	CRC without LM	0	0	NK_T_cell	NK_T_cell	NK_T_cell
GSE132257NM_SMC13T.A1.F_ACGAGCCAGGTCGGAT	SMC13T.A1.F	1953	756	2.91858678955453	39.7849462365591	0	GSE132257NM	CRC without LM	2	2	NK_T_cell	NK_T_cell	NK_T_cell
GSE132257NM_SMC13T.A1.F_ACGAGCCAGTACACCT	SMC13T.A1.F	2637	817	3.56465680697763	41.5244596131968	0	GSE132257NM	CRC without LM	2	2	NK_T_cell	NK_T_cell	NK_T_cell
GSE132257NM_SMC13T.A1.F_ACGAGCCAGTACGCCC	SMC13T.A1.F	12397	2271	12.8579495039122	39.8080180688876	0	GSE132257NM	CRC without LM	5	5	epithelial_cell	epithelial_cell	epithelial_cell
GSE132257NM_SMC13T.A1.F_ACGAGCCCACCCAGTG	SMC13T.A1.F	37152	4604	8.54328165374677	39.1257536606374	0	GSE132257NM	CRC without LM	13	13	epithelial_cell	epithelial_cell	epithelial_cell
GSE132257NM_SMC13T.A1.F_ACGAGCCGTCATCCCT	SMC13T.A1.F	2406	1243	3.36658354114713	15.2535328345802	0	GSE132257NM	CRC without LM	14	14	NK_T_cell	NK_T_cell	NK_T_cell
GSE132257NM_SMC13T.A1.F_ACGAGCCGTCTACCTC	SMC13T.A1.F	14490	2298	13.416149068323	44.8861283643892	0	GSE132257NM	CRC without LM	7	7	epithelial_cell	epithelial_cell	epithelial_cell
GSE132257NM_SMC13T.A1.F_ACGAGCCTCGTTGACA	SMC13T.A1.F	31678	3955	10.9729149567523	37.6128543468653	0	GSE132257NM	CRC without LM	5	5	epithelial_cell	epithelial_cell	epithelial_cell
GSE132257NM_SMC13T.A1.F_ACGAGGAAGAGGTAGA	SMC13T.A1.F	14322	1288	1.03337522692361	7.31043150397989	0	GSE132257NM	CRC without LM	3	3	plasma_cell	plasma_cell	plasma_cell
GSE132257NM_SMC13T.A1.F_ACGAGGAAGATCCTGT	SMC13T.A1.F	8516	2004	2.47768905589479	33.8069516204791	0	GSE132257NM	CRC without LM	11	11	myeloid_cell	myeloid_cell	myeloid_cell
GSE132257NM_SMC13T.A1.F_ACGAGGACAAAGCGGT	SMC13T.A1.F	19704	3506	6.16118554608201	33.7342671538774	0	GSE132257NM	CRC without LM	5	5	epithelial_cell	epithelial_cell	epithelial_cell
GSE132257NM_SMC13T.A1.F_ACGAGGAGTGAGGCTA	SMC13T.A1.F	1658	773	8.38359469240048	21.5319662243667	0	GSE132257NM	CRC without LM	0	0	NK_T_cell	NK_T_cell	NK_T_cell
GSE132257NM_SMC13T.A1.F_ACGAGGATCACAGTAC	SMC13T.A1.F	7917	2340	3.90299355816597	21.0559555387142	0	GSE132257NM	CRC without LM	9	9	myeloid_cell	myeloid_cell	myeloid_cell
GSE132257NM_SMC13T.A1.F_ACGAGGATCAGGTTCA	SMC13T.A1.F	2011	840	2.08851317752362	31.7255096966683	0	GSE132257NM	CRC without LM	2	2	NK_T_cell	NK_T_cell	NK_T_cell
GSE132257NM_SMC13T.A1.F_ACGAGGATCGGCCGAT	SMC13T.A1.F	26130	3605	6.17298124760811	43.2338308457711	0	GSE132257NM	CRC without LM	5	5	epithelial_cell	epithelial_cell	epithelial_cell
GSE132257NM_SMC13T.A1.F_ACGATACAGCAGATCG	SMC13T.A1.F	1770	703	4.74576271186441	33.3333333333333	0	GSE132257NM	CRC without LM	2	2	NK_T_cell	NK_T_cell	NK_T_cell
GSE132257NM_SMC13T.A1.F_ACGATACAGCCCGAAA	SMC13T.A1.F	2300	881	3.47826086956522	36.2608695652174	0	GSE132257NM	CRC without LM	0	0	NK_T_cell	NK_T_cell	NK_T_cell
GSE132257NM_SMC13T.A1.F_ACGATACCATGATCCA	SMC13T.A1.F	14372	2129	19.0509323684943	40.892012246034	0	GSE132257NM	CRC without LM	7	7	epithelial_cell	epithelial_cell	epithelial_cell
GSE132257NM_SMC13T.A1.F_ACGATACCATGGGAAC	SMC13T.A1.F	14318	2738	2.67495460259813	29.0892582762956	0	GSE132257NM	CRC without LM	18	18	myeloid_cell	myeloid_cell	myeloid_cell
GSE132257NM_SMC13T.A1.F_ACGATACTCCGAACGC	SMC13T.A1.F	2070	666	0.144927536231884	49.5169082125604	0	GSE132257NM	CRC without LM	7	7	epithelial_cell	epithelial_cell	epithelial_cell
GSE132257NM_SMC13T.A1.F_ACGATACTCGTTTGCC	SMC13T.A1.F	16030	2999	5.0093574547723	41.1977542108546	0	GSE132257NM	CRC without LM	5	5	epithelial_cell	epithelial_cell	epithelial_cell
GSE132257NM_SMC13T.A1.F_ACGATACTCTGGTTCC	SMC13T.A1.F	2327	838	2.23463687150838	35.8831113021057	0	GSE132257NM	CRC without LM	0	0	NK_T_cell	NK_T_cell	NK_T_cell
GSE132257NM_SMC13T.A1.F_ACGATGTAGCAATATG	SMC13T.A1.F	23827	2644	1.5654509589961	11.0253074243505	0	GSE132257NM	CRC without LM	19	19	NK_T_cell	NK_T_cell	NK_T_cell
GSE132257NM_SMC13T.A1.F_ACGATGTAGCTGCAAG	SMC13T.A1.F	23757	3423	9.47510207517784	31.4938754893295	0	GSE132257NM	CRC without LM	12	12	epithelial_cell	epithelial_cell	epithelial_cell
GSE132257NM_SMC13T.A1.F_ACGATGTAGTCCTCCT	SMC13T.A1.F	4295	1390	3.16647264260768	36.2281722933644	0	GSE132257NM	CRC without LM	1	1	NK_T_cell	NK_T_cell	NK_T_cell
GSE132257NM_SMC13T.A1.F_ACGATGTCATACGCTA	SMC13T.A1.F	3260	1013	1.74846625766871	34.4478527607362	0	GSE132257NM	CRC without LM	0	0	NK_T_cell	NK_T_cell	NK_T_cell
GSE132257NM_SMC13T.A1.F_ACGATGTCATGGTAGG	SMC13T.A1.F	27563	3871	11.1490040996989	37.1802779087908	0	GSE132257NM	CRC without LM	5	5	epithelial_cell	epithelial_cell	epithelial_cell
GSE132257NM_SMC13T.A1.F_ACGATGTGTTATGCGT	SMC13T.A1.F	1945	699	2.98200514138817	44.0102827763496	0	GSE132257NM	CRC without LM	2	2	NK_T_cell	NK_T_cell	NK_T_cell
GSE132257NM_SMC13T.A1.F_ACGCAGCAGAATAGGG	SMC13T.A1.F	2548	832	2.00156985871272	38.61852433	0	GSE132257NM	CRC without LM	0	0	NK_T_cell	NK_T_cell	NK_T_cell
GSE132257NM_SMC13T.A1.F_ACGCAGCAGAGGGATA	SMC13T.A1.F	9840	1606	19.7967479674797	37.9776422764228	0	GSE132257NM	CRC without LM	7	7	epithelial_cell	epithelial_cell	epithelial_cell
GSE132257NM_SMC13T.A1.F_ACGCAGCAGTCCGGTC	SMC13T.A1.F	2561	965	1.52284263959391	33.502538071066	0	GSE132257NM	CRC without LM	0	0	NK_T_cell	NK_T_cell	NK_T_cell
GSE132257NM_SMC13T.A1.F_ACGCAGCAGTCGCCGT	SMC13T.A1.F	3338	954	3.14559616536848	49.8801677651288	0	GSE132257NM	CRC without LM	2	2	NK_T_cell	NK_T_cell	NK_T_cell
GSE132257NM_SMC13T.A1.F_ACGCAGCCAAACGTGG	SMC13T.A1.F	25592	3145	2.48124413879337	53.278368240075	0	GSE132257NM	CRC without LM	13	13	epithelial_cell	epithelial_cell	epithelial_cell
GSE132257NM_SMC13T.A1.F_ACGCAGCCAAAGGCGT	SMC13T.A1.F	10134	1113	1.32228142885336	7.14426682455102	0	GSE132257NM	CRC without LM	6	6	plasma_cell	plasma_cell	plasma_cell
GSE132257NM_SMC13T.A1.F_ACGCAGCCAATGTTGC	SMC13T.A1.F	11852	2022	11.5761052986838	45.680053999325	0	GSE132257NM	CRC without LM	7	7	epithelial_cell	epithelial_cell	epithelial_cell
GSE132257NM_SMC13T.A1.F_ACGCAGCCACGGTGTC	SMC13T.A1.F	1996	811	2.00400801603206	26.4529058116232	0	GSE132257NM	CRC without LM	16	16	Mast_cell	Mast_cell	Mast_cell
GSE132257NM_SMC13T.A1.F_ACGCAGCGTCGCGAAA	SMC13T.A1.F	30705	4438	7.13890245888292	35.9648265754763	0	GSE132257NM	CRC without LM	5	5	epithelial_cell	epithelial_cell	epithelial_cell
GSE132257NM_SMC13T.A1.F_ACGCAGCGTCGGGTCT	SMC13T.A1.F	7021	1740	18.3734510753454	30.2378578550064	0	GSE132257NM	CRC without LM	5	5	epithelial_cell	epithelial_cell	epithelial_cell
GSE132257NM_SMC13T.A1.F_ACGCAGCTCCTATTCA	SMC13T.A1.F	3973	1630	2.46664988673546	18.0971558016612	0	GSE132257NM	CRC without LM	14	14	NK_T_cell	NK_T_cell	NK_T_cell
GSE132257NM_SMC13T.A1.F_ACGCAGCTCCTTGCCA	SMC13T.A1.F	23905	3670	7.73060029282577	39.0085756117967	0	GSE132257NM	CRC without LM	5	5	epithelial_cell	epithelial_cell	epithelial_cell
GSE132257NM_SMC13T.A1.F_ACGCCAGAGACAATAC	SMC13T.A1.F	12714	2790	3.45288658172094	35.9446279691678	0	GSE132257NM	CRC without LM	5	5	epithelial_cell	epithelial_cell	epithelial_cell
GSE132257NM_SMC13T.A1.F_ACGCCAGCACACATGT	SMC13T.A1.F	15088	3037	3.12831389183457	15.7807529162248	0	GSE132257NM	CRC without LM	9	9	myeloid_cell	myeloid_cell	myeloid_cell
GSE132257NM_SMC13T.A1.F_ACGCCAGCACAGACTT	SMC13T.A1.F	20041	1530	0.528915722768325	4.72032333715882	0	GSE132257NM	CRC without LM	3	3	plasma_cell	plasma_cell	plasma_cell
GSE132257NM_SMC13T.A1.F_ACGCCAGCAGTAACGG	SMC13T.A1.F	2988	965	3.21285140562249	39.3908969210174	0	GSE132257NM	CRC without LM	0	0	NK_T_cell	NK_T_cell	NK_T_cell
GSE132257NM_SMC13T.A1.F_ACGCCAGCATAGTAAG	SMC13T.A1.F	4211	309	0.118736642127761	4.58323438613156	0	GSE132257NM	CRC without LM	3	3	plasma_cell	plasma_cell	plasma_cell
GSE132257NM_SMC13T.A1.F_ACGCCAGTCAGGTAAA	SMC13T.A1.F	1292	645	3.40557275541796	16.8730650154799	0	GSE132257NM	CRC without LM	2	2	NK_T_cell	NK_T_cell	NK_T_cell
GSE132257NM_SMC13T.A1.F_ACGCCGAAGATCTGCT	SMC13T.A1.F	24519	3525	5.59566050817733	46.4089073779518	0	GSE132257NM	CRC without LM	5	5	epithelial_cell	epithelial_cell	epithelial_cell
GSE132257NM_SMC13T.A1.F_ACGCCGAAGCGAGAAA	SMC13T.A1.F	1916	808	3.49686847599165	31.8893528183716	0	GSE132257NM	CRC without LM	2	2	NK_T_cell	NK_T_cell	NK_T_cell
GSE132257NM_SMC13T.A1.F_ACGCCGAAGCGATAGC	SMC13T.A1.F	1979	869	1.66750884284992	22.8398180899444	0	GSE132257NM	CRC without LM	1	1	NK_T_cell	NK_T_cell	NK_T_cell
GSE132257NM_SMC13T.A1.F_ACGCCGAAGGGTTCCC	SMC13T.A1.F	2185	878	4.16475972540046	28.558352402746	0	GSE132257NM	CRC without LM	2	2	NK_T_cell	NK_T_cell	NK_T_cell
GSE132257NM_SMC13T.A1.F_ACGCCGACAAATACAG	SMC13T.A1.F	24897	3891	4.64714624251918	40.8563280716552	0	GSE132257NM	CRC without LM	5	5	epithelial_cell	epithelial_cell	epithelial_cell
GSE132257NM_SMC13T.A1.F_ACGCCGACACGAGGTA	SMC13T.A1.F	20609	3940	6.12839050900092	29.8316269590955	0	GSE132257NM	CRC without LM	5	5	epithelial_cell	epithelial_cell	epithelial_cell
GSE132257NM_SMC13T.A1.F_ACGCCGAGTGAGGGTT	SMC13T.A1.F	1290	645	5.96899224806202	22.8682170542636	0	GSE132257NM	CRC without LM	0	0	NK_T_cell	NK_T_cell	NK_T_cell
GSE132257NM_SMC13T.A1.F_ACGCCGATCAGGTAAA	SMC13T.A1.F	1278	541	3.44287949921753	42.018779342723	0	GSE132257NM	CRC without LM	2	2	NK_T_cell	NK_T_cell	NK_T_cell
GSE132257NM_SMC13T.A1.F_ACGCCGATCCTCTAGC	SMC13T.A1.F	1945	779	2.46786632390745	29.7686375321337	0	GSE132257NM	CRC without LM	2	2	NK_T_cell	NK_T_cell	NK_T_cell
GSE132257NM_SMC13T.A1.F_ACGGAGAAGCTTATCG	SMC13T.A1.F	32483	3982	13.9796201089801	44.3185666348552	0.00307853338669458	GSE132257NM	CRC without LM	5	5	epithelial_cell	epithelial_cell	epithelial_cell
GSE132257NM_SMC13T.A1.F_ACGGAGAAGGTTACCT	SMC13T.A1.F	22438	2907	1.17657545235761	18.3438809163027	0	GSE132257NM	CRC without LM	21	21	plasma_cell	plasma_cell	plasma_cell
GSE132257NM_SMC13T.A1.F_ACGGAGAAGTTCCACA	SMC13T.A1.F	11613	2063	2.13553775940756	16.9895806423835	0	GSE132257NM	CRC without LM	6	6	plasma_cell	plasma_cell	plasma_cell
GSE132257NM_SMC13T.A1.F_ACGGAGACACGGCCAT	SMC13T.A1.F	14367	3093	3.75861348924619	29.358947588223	0	GSE132257NM	CRC without LM	5	5	epithelial_cell	epithelial_cell	epithelial_cell
GSE132257NM_SMC13T.A1.F_ACGGAGAGTTCTGTTT	SMC13T.A1.F	1423	629	4.42726633872101	30.9205903021785	0	GSE132257NM	CRC without LM	2	2	NK_T_cell	NK_T_cell	NK_T_cell
GSE132257NM_SMC13T.A1.F_ACGGAGATCCTCCTAG	SMC13T.A1.F	16366	2690	9.67860197971404	39.9242331663204	0	GSE132257NM	CRC without LM	5	5	epithelial_cell	epithelial_cell	epithelial_cell
GSE132257NM_SMC13T.A1.F_ACGGAGATCTAACGGT	SMC13T.A1.F	9656	2163	4.76387738193869	15.503314001657	0	GSE132257NM	CRC without LM	9	9	myeloid_cell	myeloid_cell	myeloid_cell
GSE132257NM_SMC13T.A1.F_ACGGCCAAGAAGCCCA	SMC13T.A1.F	3740	856	0.481283422459893	62.5668449197861	0	GSE132257NM	CRC without LM	7	7	epithelial_cell	epithelial_cell	epithelial_cell
GSE132257NM_SMC13T.A1.F_ACGGCCACAACTTGAC	SMC13T.A1.F	3105	997	2.02898550724638	40.805152979066	0	GSE132257NM	CRC without LM	0	0	NK_T_cell	NK_T_cell	NK_T_cell
GSE132257NM_SMC13T.A1.F_ACGGCCACAGGTGCCT	SMC13T.A1.F	1410	550	2.19858156028369	40.8510638297872	0	GSE132257NM	CRC without LM	2	2	NK_T_cell	NK_T_cell	NK_T_cell
GSE132257NM_SMC13T.A1.F_ACGGCCACAGTAAGCG	SMC13T.A1.F	1894	733	4.85744456177402	32.3653643083421	0	GSE132257NM	CRC without LM	2	2	NK_T_cell	NK_T_cell	NK_T_cell
GSE132257NM_SMC13T.A1.F_ACGGCCAGTGAGTGAC	SMC13T.A1.F	5097	1104	16.6176182067883	46.2232685893663	0	GSE132257NM	CRC without LM	7	7	epithelial_cell	epithelial_cell	epithelial_cell
GSE132257NM_SMC13T.A1.F_ACGGCCAGTGCGCTTG	SMC13T.A1.F	1856	715	2.69396551724138	39.9245689655172	0	GSE132257NM	CRC without LM	2	2	NK_T_cell	NK_T_cell	NK_T_cell
GSE132257NM_SMC13T.A1.F_ACGGCCATCAAACCGT	SMC13T.A1.F	1425	716	1.96491228070175	17.7543859649123	0	GSE132257NM	CRC without LM	1	1	NK_T_cell	NK_T_cell	NK_T_cell
GSE132257NM_SMC13T.A1.F_ACGGCCATCGCAAGCC	SMC13T.A1.F	3131	956	2.13989140849569	43.4685404024273	0	GSE132257NM	CRC without LM	2	2	NK_T_cell	NK_T_cell	NK_T_cell
GSE132257NM_SMC13T.A1.F_ACGGGCTAGGGCTCTC	SMC13T.A1.F	1482	684	1.55195681511471	27.9352226720648	0	GSE132257NM	CRC without LM	2	2	NK_T_cell	NK_T_cell	NK_T_cell
GSE132257NM_SMC13T.A1.F_ACGGGCTGTAGCACGA	SMC13T.A1.F	2315	1070	2.28941684665227	21.2095032397408	0	GSE132257NM	CRC without LM	14	14	NK_T_cell	NK_T_cell	NK_T_cell
GSE132257NM_SMC13T.A1.F_ACGGGCTGTGACGCCT	SMC13T.A1.F	2504	875	3.51437699680511	33.2667731629393	0	GSE132257NM	CRC without LM	0	0	NK_T_cell	NK_T_cell	NK_T_cell
GSE132257NM_SMC13T.A1.F_ACGGGCTGTGAGCGAT	SMC13T.A1.F	1785	588	2.63305322128852	47.4509803921569	0	GSE132257NM	CRC without LM	4	4	B_cell	B_cell	B_cell
GSE132257NM_SMC13T.A1.F_ACGGGCTGTTATGCGT	SMC13T.A1.F	1598	735	2.3153942428035	28.5356695869837	0	GSE132257NM	CRC without LM	0	0	NK_T_cell	NK_T_cell	NK_T_cell
GSE132257NM_SMC13T.A1.F_ACGGGCTTCGAATGGG	SMC13T.A1.F	14654	2114	2.55220417633411	10.6250853009417	0	GSE132257NM	CRC without LM	11	11	myeloid_cell	myeloid_cell	myeloid_cell
GSE132257NM_SMC13T.A1.F_ACGGGCTTCGCCATAA	SMC13T.A1.F	1847	595	4.7103410936654	40.7688142934488	0	GSE132257NM	CRC without LM	4	4	B_cell	B_cell	B_cell
GSE132257NM_SMC13T.A1.F_ACGGGTCAGATATGGT	SMC13T.A1.F	1250	481	6	22.32	0	GSE132257NM	CRC without LM	11	11	myeloid_cell	myeloid_cell	myeloid_cell
GSE132257NM_SMC13T.A1.F_ACGGGTCAGCTAGGCA	SMC13T.A1.F	36429	4464	9.28381234730572	41.3406901095281	0	GSE132257NM	CRC without LM	5	5	epithelial_cell	epithelial_cell	epithelial_cell
GSE132257NM_SMC13T.A1.F_ACGGGTCCATGTAAGA	SMC13T.A1.F	1525	706	2.88524590163934	28.3934426229508	0	GSE132257NM	CRC without LM	0	0	NK_T_cell	NK_T_cell	NK_T_cell
GSE132257NM_SMC13T.A1.F_ACGTCAAAGGAGCGTT	SMC13T.A1.F	2535	841	3.15581854043393	42.2090729783037	0	GSE132257NM	CRC without LM	4	4	B_cell	B_cell	B_cell
GSE132257NM_SMC13T.A1.F_ACGTCAAAGGCAAAGA	SMC13T.A1.F	2160	882	1.66666666666667	31.4351851851852	0	GSE132257NM	CRC without LM	0	0	NK_T_cell	NK_T_cell	NK_T_cell
GSE132257NM_SMC13T.A1.F_ACGTCAAGTCTCTTAT	SMC13T.A1.F	36891	4685	4.71388685587271	31.5117508335366	0.00271068824374509	GSE132257NM	CRC without LM	13	13	epithelial_cell	epithelial_cell	epithelial_cell
GSE132257NM_SMC13T.A1.F_ACGTCAAGTCTGCCAG	SMC13T.A1.F	3548	1348	2.67756482525366	25.620067643743	0	GSE132257NM	CRC without LM	1	1	NK_T_cell	NK_T_cell	NK_T_cell
GSE132257NM_SMC13T.A1.F_ACGTCAAGTGTCCTCT	SMC13T.A1.F	17062	3394	3.47555972336186	22.7640370413785	0.00586097761106553	GSE132257NM	CRC without LM	11	11	myeloid_cell	myeloid_cell	myeloid_cell
GSE132257NM_SMC13T.A1.F_ACGTCAAGTTCGGCAC	SMC13T.A1.F	3029	1088	2.07989435457247	32.1558270056124	0	GSE132257NM	CRC without LM	1	1	NK_T_cell	NK_T_cell	NK_T_cell
GSE132257NM_SMC13T.A1.F_ACTATCTAGCTGAACG	SMC13T.A1.F	1496	624	11.0294117647059	33.6229946524064	0	GSE132257NM	CRC without LM	7	7	epithelial_cell	epithelial_cell	epithelial_cell
GSE132257NM_SMC13T.A1.F_ACTATCTAGGACCACA	SMC13T.A1.F	1722	764	3.07781649245064	27.5842044134727	0	GSE132257NM	CRC without LM	0	0	NK_T_cell	NK_T_cell	NK_T_cell
GSE132257NM_SMC13T.A1.F_ACTATCTAGTCATGCT	SMC13T.A1.F	2153	1026	2.74036228518347	17.9284718996749	0	GSE132257NM	CRC without LM	1	1	NK_T_cell	NK_T_cell	NK_T_cell
GSE132257NM_SMC13T.A1.F_ACTATCTCACCATCCT	SMC13T.A1.F	7385	2265	3.46648612051456	27.5693974272173	0.01354096140826	GSE132257NM	CRC without LM	14	14	NK_T_cell	NK_T_cell	NK_T_cell
GSE132257NM_SMC13T.A1.F_ACTATCTCACGTCAGC	SMC13T.A1.F	2578	979	1.35764158262219	37.5484871993794	0	GSE132257NM	CRC without LM	8	8	NK_T_cell	NK_T_cell	NK_T_cell
GSE132257NM_SMC13T.A1.F_ACTATCTCACTCGACG	SMC13T.A1.F	19999	3621	4.40522026101305	36.236811840592	0	GSE132257NM	CRC without LM	5	5	epithelial_cell	epithelial_cell	epithelial_cell
GSE132257NM_SMC13T.A1.F_ACTATCTCATACTACG	SMC13T.A1.F	3037	954	3.25979585116892	36.4504445176161	0	GSE132257NM	CRC without LM	0	0	NK_T_cell	NK_T_cell	NK_T_cell
GSE132257NM_SMC13T.A1.F_ACTATCTGTACCAGTT	SMC13T.A1.F	1550	644	1.61290322580645	28.7096774193548	0	GSE132257NM	CRC without LM	0	0	NK_T_cell	NK_T_cell	NK_T_cell
GSE132257NM_SMC13T.A1.F_ACTATCTGTTCGCGAC	SMC13T.A1.F	1147	597	4.6207497820401	26.2423714036617	0	GSE132257NM	CRC without LM	8	8	NK_T_cell	NK_T_cell	NK_T_cell
GSE132257NM_SMC13T.A1.F_ACTATCTTCCTTTACA	SMC13T.A1.F	1918	848	0.938477580813347	27.5808133472367	0	GSE132257NM	CRC without LM	1	1	NK_T_cell	NK_T_cell	NK_T_cell
GSE132257NM_SMC13T.A1.F_ACTGAACAGTACATGA	SMC13T.A1.F	2185	802	2.65446224256293	36.5675057208238	0.045766590389016	GSE132257NM	CRC without LM	0	0	NK_T_cell	NK_T_cell	NK_T_cell
GSE132257NM_SMC13T.A1.F_ACTGAACCAGCCTTGG	SMC13T.A1.F	2393	773	4.22064354366903	38.5708315921437	0	GSE132257NM	CRC without LM	0	0	NK_T_cell	NK_T_cell	NK_T_cell
GSE132257NM_SMC13T.A1.F_ACTGAACCAGCTCGAC	SMC13T.A1.F	1674	552	1.25448028673835	36.3799283154122	0	GSE132257NM	CRC without LM	2	2	NK_T_cell	NK_T_cell	NK_T_cell
GSE132257NM_SMC13T.A1.F_ACTGAACGTGTGGCTC	SMC13T.A1.F	35071	4591	6.06198853753814	34.2562230903025	0	GSE132257NM	CRC without LM	13	13	epithelial_cell	epithelial_cell	epithelial_cell
GSE132257NM_SMC13T.A1.F_ACTGAACTCAGCTCGG	SMC13T.A1.F	1911	849	3.92464678178964	29.2517006802721	0	GSE132257NM	CRC without LM	0	0	NK_T_cell	NK_T_cell	NK_T_cell
GSE132257NM_SMC13T.A1.F_ACTGAACTCGTACGGC	SMC13T.A1.F	1222	559	2.04582651391162	31.8330605564648	0	GSE132257NM	CRC without LM	8	8	NK_T_cell	NK_T_cell	NK_T_cell
GSE132257NM_SMC13T.A1.F_ACTGAACTCTATCCTA	SMC13T.A1.F	29146	4421	5.24257187950319	31.9289096273931	0	GSE132257NM	CRC without LM	5	5	epithelial_cell	epithelial_cell	epithelial_cell
GSE132257NM_SMC13T.A1.F_ACTGAGTAGCGCCTCA	SMC13T.A1.F	4642	1472	1.8526497199483	33.6923739767342	0	GSE132257NM	CRC without LM	1	1	NK_T_cell	NK_T_cell	NK_T_cell
GSE132257NM_SMC13T.A1.F_ACTGAGTAGGCTCATT	SMC13T.A1.F	3287	970	15.0897474901126	38.3328262853666	0	GSE132257NM	CRC without LM	7	7	epithelial_cell	epithelial_cell	epithelial_cell
GSE132257NM_SMC13T.A1.F_ACTGAGTCACAGAGGT	SMC13T.A1.F	2909	984	2.64695771742867	38.1574424200756	0	GSE132257NM	CRC without LM	0	0	NK_T_cell	NK_T_cell	NK_T_cell
GSE132257NM_SMC13T.A1.F_ACTGAGTCACCAGTTA	SMC13T.A1.F	1938	850	2.52837977296182	24.6130030959752	0	GSE132257NM	CRC without LM	2	2	NK_T_cell	NK_T_cell	NK_T_cell
GSE132257NM_SMC13T.A1.F_ACTGAGTGTGCGGTAA	SMC13T.A1.F	4538	1702	2.99691494050242	31.0489202291758	0	GSE132257NM	CRC without LM	10	10	CAF	CAF	iCAF
GSE132257NM_SMC13T.A1.F_ACTGAGTTCTTCAACT	SMC13T.A1.F	1868	850	2.8372591006424	24.3040685224839	0	GSE132257NM	CRC without LM	0	0	NK_T_cell	NK_T_cell	NK_T_cell
GSE132257NM_SMC13T.A1.F_ACTGATGAGCAATCTC	SMC13T.A1.F	1860	771	4.08602150537634	35.0537634408602	0	GSE132257NM	CRC without LM	2	2	NK_T_cell	NK_T_cell	NK_T_cell
GSE132257NM_SMC13T.A1.F_ACTGATGAGCGCCTCA	SMC13T.A1.F	3134	1291	2.55264837268666	19.1129546904914	0	GSE132257NM	CRC without LM	17	17	CAF	CAF	myCAF
GSE132257NM_SMC13T.A1.F_ACTGATGAGCTGAAAT	SMC13T.A1.F	7647	1665	3.57002746174971	18.8439911076239	0	GSE132257NM	CRC without LM	11	11	myeloid_cell	myeloid_cell	myeloid_cell
GSE132257NM_SMC13T.A1.F_ACTGATGCACAAGACG	SMC13T.A1.F	2231	916	1.79291797400269	32.3173464813985	0	GSE132257NM	CRC without LM	0	0	NK_T_cell	NK_T_cell	NK_T_cell
GSE132257NM_SMC13T.A1.F_ACTGATGCACCCAGTG	SMC13T.A1.F	2094	618	2.57879656160458	49.7612225405922	0	GSE132257NM	CRC without LM	0	0	NK_T_cell	NK_T_cell	NK_T_cell
GSE132257NM_SMC13T.A1.F_ACTGATGCAGGATCGA	SMC13T.A1.F	2760	930	2.57246376811594	42.6449275362319	0	GSE132257NM	CRC without LM	16	16	Mast_cell	Mast_cell	Mast_cell
GSE132257NM_SMC13T.A1.F_ACTGATGGTAAATGAC	SMC13T.A1.F	2711	890	4.16820361490225	40.6492069347104	0	GSE132257NM	CRC without LM	2	2	NK_T_cell	NK_T_cell	NK_T_cell
GSE132257NM_SMC13T.A1.F_ACTGATGGTATATGGA	SMC13T.A1.F	43031	4278	8.82387116265018	49.8803188399061	0	GSE132257NM	CRC without LM	5	5	epithelial_cell	epithelial_cell	epithelial_cell
GSE132257NM_SMC13T.A1.F_ACTGATGGTCACCTAA	SMC13T.A1.F	12611	2455	7.81064150344937	34.0813575450004	0	GSE132257NM	CRC without LM	12	12	epithelial_cell	epithelial_cell	epithelial_cell
GSE132257NM_SMC13T.A1.F_ACTGATGGTGAAATCA	SMC13T.A1.F	1161	442	3.27304048234281	51.7657192075797	0	GSE132257NM	CRC without LM	7	7	epithelial_cell	epithelial_cell	epithelial_cell
GSE132257NM_SMC13T.A1.F_ACTGATGTCACTTATC	SMC13T.A1.F	23440	4338	10.2730375426621	22.009385665529	0	GSE132257NM	CRC without LM	5	5	epithelial_cell	epithelial_cell	epithelial_cell
GSE132257NM_SMC13T.A1.F_ACTGATGTCGAGAACG	SMC13T.A1.F	2364	964	3.8917089678511	27.8764805414552	0	GSE132257NM	CRC without LM	1	1	NK_T_cell	NK_T_cell	NK_T_cell
GSE132257NM_SMC13T.A1.F_ACTGATGTCTCCTATA	SMC13T.A1.F	3664	1345	1.66484716157205	33.2423580786026	0	GSE132257NM	CRC without LM	4	4	B_cell	B_cell	B_cell
GSE132257NM_SMC13T.A1.F_ACTGCTCAGCCACTAT	SMC13T.A1.F	1347	595	4.60282108389013	27.2457312546399	0	GSE132257NM	CRC without LM	2	2	NK_T_cell	NK_T_cell	NK_T_cell
GSE132257NM_SMC13T.A1.F_ACTGCTCCAAGCCGCT	SMC13T.A1.F	1910	759	1.09947643979058	31.7801047120419	0	GSE132257NM	CRC without LM	0	0	NK_T_cell	NK_T_cell	NK_T_cell
GSE132257NM_SMC13T.A1.F_ACTGCTCCAGCCTGTG	SMC13T.A1.F	2898	1268	3.14009661835749	24.8102139406487	0	GSE132257NM	CRC without LM	1	1	NK_T_cell	NK_T_cell	NK_T_cell
GSE132257NM_SMC13T.A1.F_ACTGCTCCATAGAAAC	SMC13T.A1.F	18967	1302	0.511414562134233	3.71170981177835	0	GSE132257NM	CRC without LM	3	3	plasma_cell	plasma_cell	plasma_cell
GSE132257NM_SMC13T.A1.F_ACTGCTCGTGATGCCC	SMC13T.A1.F	2150	826	2.6046511627907	31.4418604651163	0	GSE132257NM	CRC without LM	2	2	NK_T_cell	NK_T_cell	NK_T_cell
GSE132257NM_SMC13T.A1.F_ACTGCTCTCAAACCGT	SMC13T.A1.F	18887	3539	6.5124159474771	31.5984539630434	0	GSE132257NM	CRC without LM	5	5	epithelial_cell	epithelial_cell	epithelial_cell
GSE132257NM_SMC13T.A1.F_ACTGTCCAGATACACA	SMC13T.A1.F	16078	3127	8.07314342579923	37.4300286105237	0	GSE132257NM	CRC without LM	5	5	epithelial_cell	epithelial_cell	epithelial_cell
GSE132257NM_SMC13T.A1.F_ACTGTCCAGCTGCGAA	SMC13T.A1.F	6143	1550	1.38368875142439	24.7273319225134	0	GSE132257NM	CRC without LM	6	6	plasma_cell	plasma_cell	plasma_cell
GSE132257NM_SMC13T.A1.F_ACTGTCCCAAACGCGA	SMC13T.A1.F	9163	2232	2.6083160536942	33.176907126487	0	GSE132257NM	CRC without LM	10	10	CAF	CAF	iCAF
GSE132257NM_SMC13T.A1.F_ACTGTCCCAAGGGTCA	SMC13T.A1.F	2221	857	2.16118865375957	29.6713192255741	0	GSE132257NM	CRC without LM	1	1	NK_T_cell	NK_T_cell	NK_T_cell
GSE132257NM_SMC13T.A1.F_ACTGTCCCAAGTCATC	SMC13T.A1.F	8832	2566	3.47599637681159	21.9995471014493	0	GSE132257NM	CRC without LM	14	14	NK_T_cell	NK_T_cell	NK_T_cell
GSE132257NM_SMC13T.A1.F_ACTGTCCCACATGACT	SMC13T.A1.F	2813	1152	1.6352648418059	22.6093138997512	0	GSE132257NM	CRC without LM	1	1	NK_T_cell	NK_T_cell	NK_T_cell
GSE132257NM_SMC13T.A1.F_ACTGTCCGTTCGGCAC	SMC13T.A1.F	2487	908	3.01568154402895	33.4539605950945	0	GSE132257NM	CRC without LM	8	8	NK_T_cell	NK_T_cell	NK_T_cell
GSE132257NM_SMC13T.A1.F_ACTGTCCTCGCGGATC	SMC13T.A1.F	2228	1005	3.81508078994614	20.9156193895871	0	GSE132257NM	CRC without LM	1	1	NK_T_cell	NK_T_cell	NK_T_cell
GSE132257NM_SMC13T.A1.F_ACTTACTAGCCTCGTG	SMC13T.A1.F	1864	749	0.965665236051502	34.2811158798283	0	GSE132257NM	CRC without LM	0	0	NK_T_cell	NK_T_cell	NK_T_cell
GSE132257NM_SMC13T.A1.F_ACTTACTAGCGTCAAG	SMC13T.A1.F	1512	692	3.24074074074074	27.7116402116402	0	GSE132257NM	CRC without LM	0	0	NK_T_cell	NK_T_cell	NK_T_cell
GSE132257NM_SMC13T.A1.F_ACTTACTGTTGGACCC	SMC13T.A1.F	2341	933	1.79410508329774	34.4297308842375	0	GSE132257NM	CRC without LM	2	2	NK_T_cell	NK_T_cell	NK_T_cell
GSE132257NM_SMC13T.A1.F_ACTTACTTCAGCTGGC	SMC13T.A1.F	33638	4538	6.39752660681372	35.1745050240799	0	GSE132257NM	CRC without LM	5	5	epithelial_cell	epithelial_cell	epithelial_cell
GSE132257NM_SMC13T.A1.F_ACTTACTTCATAGCAC	SMC13T.A1.F	5106	1844	10.0078339208774	16.5883274578927	0	GSE132257NM	CRC without LM	9	9	myeloid_cell	myeloid_cell	myeloid_cell
GSE132257NM_SMC13T.A1.F_ACTTACTTCGTTTAGG	SMC13T.A1.F	2435	891	2.25872689938398	35.2772073921971	0	GSE132257NM	CRC without LM	0	0	NK_T_cell	NK_T_cell	NK_T_cell
GSE132257NM_SMC13T.A1.F_ACTTGTTAGCCACTAT	SMC13T.A1.F	3343	787	3.20071791803769	50.7627879150464	0	GSE132257NM	CRC without LM	2	2	NK_T_cell	NK_T_cell	NK_T_cell
GSE132257NM_SMC13T.A1.F_ACTTGTTAGGGCTTGA	SMC13T.A1.F	10649	2081	12.2640623532726	38.2946755563903	0	GSE132257NM	CRC without LM	5	5	epithelial_cell	epithelial_cell	epithelial_cell
GSE132257NM_SMC13T.A1.F_ACTTGTTCACCGCTAG	SMC13T.A1.F	17930	3024	8.70050195203569	41.2827663134412	0	GSE132257NM	CRC without LM	5	5	epithelial_cell	epithelial_cell	epithelial_cell
GSE132257NM_SMC13T.A1.F_ACTTGTTCAGGCTGAA	SMC13T.A1.F	1722	668	6.96864111498258	21.602787456446	0	GSE132257NM	CRC without LM	4	4	B_cell	B_cell	B_cell
GSE132257NM_SMC13T.A1.F_ACTTGTTCATGCAACT	SMC13T.A1.F	9762	1718	2.65314484736734	41.6820323704159	0	GSE132257NM	CRC without LM	7	7	epithelial_cell	epithelial_cell	epithelial_cell
GSE132257NM_SMC13T.A1.F_ACTTGTTTCACTTCAT	SMC13T.A1.F	2048	799	3.61328125	30.859375	0	GSE132257NM	CRC without LM	0	0	NK_T_cell	NK_T_cell	NK_T_cell
GSE132257NM_SMC13T.A1.F_ACTTGTTTCAGAAATG	SMC13T.A1.F	11492	2717	2.88896623738253	16.1242603550296	0	GSE132257NM	CRC without LM	9	9	myeloid_cell	myeloid_cell	myeloid_cell
GSE132257NM_SMC13T.A1.F_ACTTGTTTCCATGAAC	SMC13T.A1.F	24367	4212	8.17088685517298	28.7273771904625	0.00410391102720893	GSE132257NM	CRC without LM	5	5	epithelial_cell	epithelial_cell	epithelial_cell
GSE132257NM_SMC13T.A1.F_ACTTGTTTCGCGATCG	SMC13T.A1.F	2264	909	2.38515901060071	27.3851590106007	0	GSE132257NM	CRC without LM	1	1	NK_T_cell	NK_T_cell	NK_T_cell
GSE132257NM_SMC13T.A1.F_ACTTTCACAATGGTCT	SMC13T.A1.F	13672	2521	14.5479812755998	37.2220596840257	0	GSE132257NM	CRC without LM	5	5	epithelial_cell	epithelial_cell	epithelial_cell
GSE132257NM_SMC13T.A1.F_ACTTTCAGTCGCTTTC	SMC13T.A1.F	1582	726	4.74083438685209	25.7269279393173	0	GSE132257NM	CRC without LM	2	2	NK_T_cell	NK_T_cell	NK_T_cell
GSE132257NM_SMC13T.A1.F_ACTTTCAGTCTAGTCA	SMC13T.A1.F	4409	1001	2.81242912224994	51.6670446813336	0	GSE132257NM	CRC without LM	7	7	epithelial_cell	epithelial_cell	epithelial_cell
GSE132257NM_SMC13T.A1.F_ACTTTCAGTTAAGAAC	SMC13T.A1.F	2146	884	2.14352283317801	32.7586206896552	0	GSE132257NM	CRC without LM	0	0	NK_T_cell	NK_T_cell	NK_T_cell
GSE132257NM_SMC13T.A1.F_ACTTTCATCAACACAC	SMC13T.A1.F	3136	1019	2.51913265306122	39.030612244898	0	GSE132257NM	CRC without LM	0	0	NK_T_cell	NK_T_cell	NK_T_cell
GSE132257NM_SMC13T.A1.F_AGAATAGAGCGACGTA	SMC13T.A1.F	1209	679	1.65425971877585	18.1968569065343	0	GSE132257NM	CRC without LM	0	0	NK_T_cell	NK_T_cell	NK_T_cell
GSE132257NM_SMC13T.A1.F_AGAATAGAGTCATCCA	SMC13T.A1.F	12901	3061	4.85233702813735	26.897139756608	0	GSE132257NM	CRC without LM	5	5	epithelial_cell	epithelial_cell	epithelial_cell
GSE132257NM_SMC13T.A1.F_AGAATAGCAATAGAGT	SMC13T.A1.F	1581	637	3.79506641366224	40.607210626186	0	GSE132257NM	CRC without LM	2	2	NK_T_cell	NK_T_cell	NK_T_cell
GSE132257NM_SMC13T.A1.F_AGAATAGGTACTTCTT	SMC13T.A1.F	1709	809	3.10122878876536	18.6073727325922	0	GSE132257NM	CRC without LM	0	0	NK_T_cell	NK_T_cell	NK_T_cell
GSE132257NM_SMC13T.A1.F_AGAATAGGTATAATGG	SMC13T.A1.F	2164	998	3.46580406654344	18.6691312384473	0	GSE132257NM	CRC without LM	1	1	NK_T_cell	NK_T_cell	NK_T_cell
GSE132257NM_SMC13T.A1.F_AGAATAGGTGACTCAT	SMC13T.A1.F	7759	2329	4.09846629720325	22.5286763758216	0	GSE132257NM	CRC without LM	14	14	NK_T_cell	NK_T_cell	NK_T_cell
GSE132257NM_SMC13T.A1.F_AGAATAGTCGTATCAG	SMC13T.A1.F	17239	2461	9.18266720807472	41.6265444631359	0	GSE132257NM	CRC without LM	13	13	epithelial_cell	epithelial_cell	epithelial_cell
GSE132257NM_SMC13T.A1.F_AGAATAGTCTGGTATG	SMC13T.A1.F	30324	4088	7.69687376335576	40.7927714021897	0	GSE132257NM	CRC without LM	5	5	epithelial_cell	epithelial_cell	epithelial_cell
GSE132257NM_SMC13T.A1.F_AGACGTTCAGGTGGAT	SMC13T.A1.F	2915	1079	5.52315608919382	33.3104631217839	0	GSE132257NM	CRC without LM	1	1	NK_T_cell	NK_T_cell	NK_T_cell
GSE132257NM_SMC13T.A1.F_AGACGTTGTCTTGCGG	SMC13T.A1.F	6174	2066	2.44574020084224	18.3997408487204	0	GSE132257NM	CRC without LM	14	14	NK_T_cell	NK_T_cell	NK_T_cell
GSE132257NM_SMC13T.A1.F_AGACGTTGTCTTTCAT	SMC13T.A1.F	2296	942	1.30662020905923	26.219512195122	0	GSE132257NM	CRC without LM	1	1	NK_T_cell	NK_T_cell	NK_T_cell
GSE132257NM_SMC13T.A1.F_AGACGTTTCACATGCA	SMC13T.A1.F	2118	978	3.02171860245515	17.3748819641171	0	GSE132257NM	CRC without LM	1	1	NK_T_cell	NK_T_cell	NK_T_cell
GSE132257NM_SMC13T.A1.F_AGACGTTTCACCACCT	SMC13T.A1.F	5132	1675	3.02026500389712	26.091192517537	0	GSE132257NM	CRC without LM	1	1	NK_T_cell	NK_T_cell	NK_T_cell
GSE132257NM_SMC13T.A1.F_AGACGTTTCCGAAGAG	SMC13T.A1.F	1253	549	2.15482841181165	35.4349561053472	0	GSE132257NM	CRC without LM	2	2	NK_T_cell	NK_T_cell	NK_T_cell
GSE132257NM_SMC13T.A1.F_AGAGCGAAGTGAACAT	SMC13T.A1.F	7314	2008	5.2365326770577	15.2857533497402	0	GSE132257NM	CRC without LM	9	9	myeloid_cell	myeloid_cell	myeloid_cell
GSE132257NM_SMC13T.A1.F_AGAGCGAAGTGTCCCG	SMC13T.A1.F	1695	716	6.66666666666667	32.3893805309734	0	GSE132257NM	CRC without LM	2	2	NK_T_cell	NK_T_cell	NK_T_cell
GSE132257NM_SMC13T.A1.F_AGAGCGACACATAACC	SMC13T.A1.F	41327	4672	7.42855760156798	38.1566530355458	0.00241972560311661	GSE132257NM	CRC without LM	5	5	epithelial_cell	epithelial_cell	epithelial_cell
GSE132257NM_SMC13T.A1.F_AGAGCGACATGGGAAC	SMC13T.A1.F	2193	837	4.78796169630643	34.1541267669859	0	GSE132257NM	CRC without LM	0	0	NK_T_cell	NK_T_cell	NK_T_cell
GSE132257NM_SMC13T.A1.F_AGAGCGAGTTCGTGAT	SMC13T.A1.F	1619	658	4.44718962322421	29.3390982087708	0	GSE132257NM	CRC without LM	11	11	myeloid_cell	myeloid_cell	myeloid_cell
GSE132257NM_SMC13T.A1.F_AGAGCGATCGGCTACG	SMC13T.A1.F	37252	4444	7.96467303768925	43.0768817781596	0	GSE132257NM	CRC without LM	5	5	epithelial_cell	epithelial_cell	epithelial_cell
GSE132257NM_SMC13T.A1.F_AGAGCTTCAACTGGCC	SMC13T.A1.F	5075	1381	19.8620689655172	30.1674876847291	0	GSE132257NM	CRC without LM	5	5	epithelial_cell	epithelial_cell	epithelial_cell
GSE132257NM_SMC13T.A1.F_AGAGCTTGTAAAGTCA	SMC13T.A1.F	15057	3434	4.21066613535233	14.3786942950123	0	GSE132257NM	CRC without LM	9	9	myeloid_cell	myeloid_cell	myeloid_cell
GSE132257NM_SMC13T.A1.F_AGAGCTTTCAGCATGT	SMC13T.A1.F	8608	1938	0.0580855018587361	47.9437732342007	0	GSE132257NM	CRC without LM	5	5	epithelial_cell	epithelial_cell	epithelial_cell
GSE132257NM_SMC13T.A1.F_AGAGCTTTCCTTTCGG	SMC13T.A1.F	3558	1201	1.77065767284992	34.8510399100618	0	GSE132257NM	CRC without LM	0	0	NK_T_cell	NK_T_cell	NK_T_cell
GSE132257NM_SMC13T.A1.F_AGAGTGGAGCGACGTA	SMC13T.A1.F	3315	1351	1.87028657616893	22.5942684766214	0	GSE132257NM	CRC without LM	18	18	myeloid_cell	myeloid_cell	myeloid_cell
GSE132257NM_SMC13T.A1.F_AGAGTGGAGTACGCCC	SMC13T.A1.F	2066	847	3.96902226524685	31.2681510164569	0	GSE132257NM	CRC without LM	0	0	NK_T_cell	NK_T_cell	NK_T_cell
GSE132257NM_SMC13T.A1.F_AGAGTGGAGTGGGATC	SMC13T.A1.F	26929	3262	8.97916744030599	44.758438857737	0	GSE132257NM	CRC without LM	5	5	epithelial_cell	epithelial_cell	epithelial_cell
GSE132257NM_SMC13T.A1.F_AGAGTGGCAACGATGG	SMC13T.A1.F	40065	4714	13.1211780856109	37.8609759141395	0	GSE132257NM	CRC without LM	5	5	epithelial_cell	epithelial_cell	epithelial_cell
GSE132257NM_SMC13T.A1.F_AGAGTGGCAATGAATG	SMC13T.A1.F	1420	408	14.0845070422535	5.77464788732394	0	GSE132257NM	CRC without LM	3	3	plasma_cell	plasma_cell	plasma_cell
GSE132257NM_SMC13T.A1.F_AGAGTGGCAGGGATTG	SMC13T.A1.F	1820	857	2.74725274725275	23.4065934065934	0	GSE132257NM	CRC without LM	1	1	NK_T_cell	NK_T_cell	NK_T_cell
GSE132257NM_SMC13T.A1.F_AGAGTGGCAGGTCTCG	SMC13T.A1.F	1694	565	4.25029515938607	46.517119244392	0	GSE132257NM	CRC without LM	8	8	NK_T_cell	NK_T_cell	NK_T_cell
GSE132257NM_SMC13T.A1.F_AGAGTGGCATGGGAAC	SMC13T.A1.F	3220	1217	1.52173913043478	31.9565217391304	0	GSE132257NM	CRC without LM	0	0	NK_T_cell	NK_T_cell	NK_T_cell
GSE132257NM_SMC13T.A1.F_AGAGTGGCATTACCTT	SMC13T.A1.F	1935	871	4.54780361757106	22.7906976744186	0	GSE132257NM	CRC without LM	2	2	NK_T_cell	NK_T_cell	NK_T_cell
GSE132257NM_SMC13T.A1.F_AGAGTGGGTCGCATAT	SMC13T.A1.F	22729	3470	6.14193321307581	40.7277046944432	0	GSE132257NM	CRC without LM	5	5	epithelial_cell	epithelial_cell	epithelial_cell
GSE132257NM_SMC13T.A1.F_AGAGTGGGTGATAAGT	SMC13T.A1.F	1529	731	2.6814911706998	29.4310006540222	0	GSE132257NM	CRC without LM	0	0	NK_T_cell	NK_T_cell	NK_T_cell
GSE132257NM_SMC13T.A1.F_AGATCTGAGGCTCATT	SMC13T.A1.F	2034	691	4.62143559488692	38.2497541789577	0	GSE132257NM	CRC without LM	4	4	B_cell	B_cell	B_cell
GSE132257NM_SMC13T.A1.F_AGATCTGAGTCATGCT	SMC13T.A1.F	1596	653	3.63408521303258	34.8370927318296	0	GSE132257NM	CRC without LM	2	2	NK_T_cell	NK_T_cell	NK_T_cell
GSE132257NM_SMC13T.A1.F_AGATCTGCACGAGAGT	SMC13T.A1.F	1845	768	4.6070460704607	32.1409214092141	0	GSE132257NM	CRC without LM	10	10	CAF	CAF	iCAF
GSE132257NM_SMC13T.A1.F_AGATCTGCAGGAATGC	SMC13T.A1.F	5686	1198	15.4414351037636	33.186774533943	0	GSE132257NM	CRC without LM	7	7	epithelial_cell	epithelial_cell	epithelial_cell
GSE132257NM_SMC13T.A1.F_AGATCTGTCGCAGGCT	SMC13T.A1.F	1148	517	2.78745644599303	19.0766550522648	0	GSE132257NM	CRC without LM	0	0	NK_T_cell	NK_T_cell	NK_T_cell
GSE132257NM_SMC13T.A1.F_AGATTGCAGCACACAG	SMC13T.A1.F	1520	723	1.77631578947368	26.9078947368421	0	GSE132257NM	CRC without LM	1	1	NK_T_cell	NK_T_cell	NK_T_cell
GSE132257NM_SMC13T.A1.F_AGATTGCAGCCAGTTT	SMC13T.A1.F	1025	363	5.17073170731707	55.9024390243902	0	GSE132257NM	CRC without LM	7	7	epithelial_cell	epithelial_cell	epithelial_cell
GSE132257NM_SMC13T.A1.F_AGATTGCAGTACGTAA	SMC13T.A1.F	12899	3093	5.4500348864253	31.4753081634235	0	GSE132257NM	CRC without LM	5	5	epithelial_cell	epithelial_cell	epithelial_cell
GSE132257NM_SMC13T.A1.F_AGATTGCCAAAGAATC	SMC13T.A1.F	3511	1033	2.90515522643122	28.2540586727428	0	GSE132257NM	CRC without LM	16	16	Mast_cell	Mast_cell	Mast_cell
GSE132257NM_SMC13T.A1.F_AGATTGCGTATTCTCT	SMC13T.A1.F	9495	1845	2.61190100052659	45.1184834123223	0	GSE132257NM	CRC without LM	13	13	epithelial_cell	epithelial_cell	epithelial_cell
GSE132257NM_SMC13T.A1.F_AGATTGCTCAGCTCGG	SMC13T.A1.F	4308	1643	2.6230269266481	16.480965645311	0	GSE132257NM	CRC without LM	14	14	NK_T_cell	NK_T_cell	NK_T_cell
GSE132257NM_SMC13T.A1.F_AGATTGCTCCCAACGG	SMC13T.A1.F	30105	4233	9.17123401428334	40.8005314731772	0	GSE132257NM	CRC without LM	5	5	epithelial_cell	epithelial_cell	epithelial_cell
GSE132257NM_SMC13T.A1.F_AGCAGCCAGTGACTCT	SMC13T.A1.F	2456	708	1.91368078175896	46.457654723127	0	GSE132257NM	CRC without LM	2	2	NK_T_cell	NK_T_cell	NK_T_cell
GSE132257NM_SMC13T.A1.F_AGCAGCCAGTTACGGG	SMC13T.A1.F	26352	3835	6.79644808743169	39.078627808136	0	GSE132257NM	CRC without LM	5	5	epithelial_cell	epithelial_cell	epithelial_cell
GSE132257NM_SMC13T.A1.F_AGCAGCCCAAGGCTCC	SMC13T.A1.F	1393	684	1.50753768844221	18.16223977	0	GSE132257NM	CRC without LM	0	0	NK_T_cell	NK_T_cell	NK_T_cell
GSE132257NM_SMC13T.A1.F_AGCAGCCCAGTCGATT	SMC13T.A1.F	1873	798	2.50934329951949	29.9519487453283	0	GSE132257NM	CRC without LM	0	0	NK_T_cell	NK_T_cell	NK_T_cell
GSE132257NM_SMC13T.A1.F_AGCAGCCTCATTGCGA	SMC13T.A1.F	3046	1239	2.88903479973736	21.4379514116875	0	GSE132257NM	CRC without LM	1	1	NK_T_cell	NK_T_cell	NK_T_cell
GSE132257NM_SMC13T.A1.F_AGCAGCCTCCACGTTC	SMC13T.A1.F	5174	1945	3.2276768457673	22.2071897951295	0	GSE132257NM	CRC without LM	14	14	NK_T_cell	NK_T_cell	NK_T_cell
GSE132257NM_SMC13T.A1.F_AGCAGCCTCGAGGTAG	SMC13T.A1.F	4597	1489	6.76528170546008	11.7685447030672	0	GSE132257NM	CRC without LM	9	9	myeloid_cell	myeloid_cell	myeloid_cell
GSE132257NM_SMC13T.A1.F_AGCATACAGCTAAGAT	SMC13T.A1.F	1788	684	4.19463087248322	33.7807606263982	0	GSE132257NM	CRC without LM	2	2	NK_T_cell	NK_T_cell	NK_T_cell
GSE132257NM_SMC13T.A1.F_AGCATACCAGCCTGTG	SMC13T.A1.F	1400	423	4.21428571428571	57.5714285714286	0	GSE132257NM	CRC without LM	7	7	epithelial_cell	epithelial_cell	epithelial_cell
GSE132257NM_SMC13T.A1.F_AGCATACGTTAAAGAC	SMC13T.A1.F	1715	622	10.8454810495627	37.3760932944606	0	GSE132257NM	CRC without LM	2	2	NK_T_cell	NK_T_cell	NK_T_cell
GSE132257NM_SMC13T.A1.F_AGCATACTCGCCAAAT	SMC13T.A1.F	26059	3980	7.9320004604935	41.7283855865536	0	GSE132257NM	CRC without LM	5	5	epithelial_cell	epithelial_cell	epithelial_cell
GSE132257NM_SMC13T.A1.F_AGCATACTCGGACAAG	SMC13T.A1.F	3039	1219	1.38203356367226	23.3300427772294	0	GSE132257NM	CRC without LM	1	1	NK_T_cell	NK_T_cell	NK_T_cell
GSE132257NM_SMC13T.A1.F_AGCATACTCTTTAGGG	SMC13T.A1.F	2600	870	3.5	34.4615384615385	0	GSE132257NM	CRC without LM	0	0	NK_T_cell	NK_T_cell	NK_T_cell
GSE132257NM_SMC13T.A1.F_AGCCTAAAGAGGTACC	SMC13T.A1.F	5156	403	0.135764158262219	4.65477114041893	0	GSE132257NM	CRC without LM	3	3	plasma_cell	plasma_cell	plasma_cell
GSE132257NM_SMC13T.A1.F_AGCCTAAAGGAATCGC	SMC13T.A1.F	3370	806	11.6617210682493	45.9940652818991	0	GSE132257NM	CRC without LM	7	7	epithelial_cell	epithelial_cell	epithelial_cell
GSE132257NM_SMC13T.A1.F_AGCCTAAAGGATGGTC	SMC13T.A1.F	9232	2376	3.13041594454073	29.1702772963605	0	GSE132257NM	CRC without LM	18	18	myeloid_cell	myeloid_cell	myeloid_cell
GSE132257NM_SMC13T.A1.F_AGCCTAACACATCTTT	SMC13T.A1.F	1431	717	0.978336827393431	19.706498951782	0	GSE132257NM	CRC without LM	0	0	NK_T_cell	NK_T_cell	NK_T_cell
GSE132257NM_SMC13T.A1.F_AGCCTAACACGGTAAG	SMC13T.A1.F	1018	553	1.2770137524558	25.4420432220039	0	GSE132257NM	CRC without LM	2	2	NK_T_cell	NK_T_cell	NK_T_cell
GSE132257NM_SMC13T.A1.F_AGCCTAAGTAGCCTAT	SMC13T.A1.F	1953	857	4.04505888376856	26.7281105990783	0	GSE132257NM	CRC without LM	0	0	NK_T_cell	NK_T_cell	NK_T_cell
GSE132257NM_SMC13T.A1.F_AGCCTAAGTCGTCTTC	SMC13T.A1.F	1978	896	2.32558139534884	23.4580384226491	0	GSE132257NM	CRC without LM	0	0	NK_T_cell	NK_T_cell	NK_T_cell
GSE132257NM_SMC13T.A1.F_AGCGGTCAGAATCTCC	SMC13T.A1.F	21405	1393	0.583975706610605	5.81639803784163	0	GSE132257NM	CRC without LM	3	3	plasma_cell	plasma_cell	plasma_cell
GSE132257NM_SMC13T.A1.F_AGCGGTCAGAGACTAT	SMC13T.A1.F	15927	2551	10.3534877880329	44.7793055817166	0	GSE132257NM	CRC without LM	5	5	epithelial_cell	epithelial_cell	epithelial_cell
GSE132257NM_SMC13T.A1.F_AGCGGTCCACCAGGTC	SMC13T.A1.F	1211	547	0.660611065235343	41.3707679603633	0	GSE132257NM	CRC without LM	2	2	NK_T_cell	NK_T_cell	NK_T_cell
GSE132257NM_SMC13T.A1.F_AGCGGTCCATACAGCT	SMC13T.A1.F	20473	2498	14.8292873540761	46.50026865	0	GSE132257NM	CRC without LM	7	7	epithelial_cell	epithelial_cell	epithelial_cell
GSE132257NM_SMC13T.A1.F_AGCGGTCGTCGACTGC	SMC13T.A1.F	3612	1284	2.68549280177187	26.7441860465116	0	GSE132257NM	CRC without LM	1	1	NK_T_cell	NK_T_cell	NK_T_cell
GSE132257NM_SMC13T.A1.F_AGCGGTCGTCTGCAAT	SMC13T.A1.F	1305	651	4.90421455938697	23.448275862069	0	GSE132257NM	CRC without LM	0	0	NK_T_cell	NK_T_cell	NK_T_cell
GSE132257NM_SMC13T.A1.F_AGCGGTCGTTCCACGG	SMC13T.A1.F	16400	3678	5.21951219512195	17.0975609756098	0	GSE132257NM	CRC without LM	9	9	myeloid_cell	myeloid_cell	myeloid_cell
GSE132257NM_SMC13T.A1.F_AGCGGTCTCTTGTTTG	SMC13T.A1.F	3555	1006	3.68495077355837	21.6315049226442	0	GSE132257NM	CRC without LM	11	11	myeloid_cell	myeloid_cell	myeloid_cell
GSE132257NM_SMC13T.A1.F_AGCGTATAGTGCGTGA	SMC13T.A1.F	18785	3318	6.76603673143465	40.3779611392068	0	GSE132257NM	CRC without LM	5	5	epithelial_cell	epithelial_cell	epithelial_cell
GSE132257NM_SMC13T.A1.F_AGCGTATGTTCCACGG	SMC13T.A1.F	1350	755	0.740740740740741	16.7407407407407	0	GSE132257NM	CRC without LM	1	1	NK_T_cell	NK_T_cell	NK_T_cell
GSE132257NM_SMC13T.A1.F_AGCGTATGTTGTCTTT	SMC13T.A1.F	1874	816	2.34791889007471	25.1334044823906	0	GSE132257NM	CRC without LM	2	2	NK_T_cell	NK_T_cell	NK_T_cell
GSE132257NM_SMC13T.A1.F_AGCGTATTCGGCTACG	SMC13T.A1.F	10061	2514	4.39320147102674	31.3785905973561	0	GSE132257NM	CRC without LM	5	5	epithelial_cell	epithelial_cell	epithelial_cell
GSE132257NM_SMC13T.A1.F_AGCGTCGAGATGTGGC	SMC13T.A1.F	1890	1036	0.687830687830688	17.2486772486773	0	GSE132257NM	CRC without LM	1	1	NK_T_cell	NK_T_cell	NK_T_cell
GSE132257NM_SMC13T.A1.F_AGCGTCGAGCTCCCAG	SMC13T.A1.F	1858	574	2.69106566200215	50.6996770721206	0	GSE132257NM	CRC without LM	2	2	NK_T_cell	NK_T_cell	NK_T_cell
GSE132257NM_SMC13T.A1.F_AGCGTCGAGGGAGTAA	SMC13T.A1.F	1602	572	3.18352059925094	45.5056179775281	0	GSE132257NM	CRC without LM	2	2	NK_T_cell	NK_T_cell	NK_T_cell
GSE132257NM_SMC13T.A1.F_AGCGTCGGTAAGTAGT	SMC13T.A1.F	11465	2712	7.26559092891409	33.7461840383777	0	GSE132257NM	CRC without LM	5	5	epithelial_cell	epithelial_cell	epithelial_cell
GSE132257NM_SMC13T.A1.F_AGCGTCGTCGACAGCC	SMC13T.A1.F	12999	2479	4.96961304715747	45.5188860681591	0	GSE132257NM	CRC without LM	5	5	epithelial_cell	epithelial_cell	epithelial_cell
GSE132257NM_SMC13T.A1.F_AGCTCCTAGATATGCA	SMC13T.A1.F	10939	2962	2.06600237681689	21.2359447847152	0	GSE132257NM	CRC without LM	9	9	myeloid_cell	myeloid_cell	myeloid_cell
GSE132257NM_SMC13T.A1.F_AGCTCCTAGGTCATCT	SMC13T.A1.F	1594	842	3.19949811794228	21.3927227101631	0	GSE132257NM	CRC without LM	0	0	NK_T_cell	NK_T_cell	NK_T_cell
GSE132257NM_SMC13T.A1.F_AGCTCCTGTCAACATC	SMC13T.A1.F	2919	1216	1.71291538198013	23.878040424803	0	GSE132257NM	CRC without LM	1	1	NK_T_cell	NK_T_cell	NK_T_cell
GSE132257NM_SMC13T.A1.F_AGCTCCTGTCCTCTTG	SMC13T.A1.F	29156	3083	1.51598298806421	10.0528193167787	0	GSE132257NM	CRC without LM	18	18	myeloid_cell	myeloid_cell	myeloid_cell
GSE132257NM_SMC13T.A1.F_AGCTCCTTCGTGGGAA	SMC13T.A1.F	10822	2249	6.01552393272963	32.2583625947145	0	GSE132257NM	CRC without LM	5	5	epithelial_cell	epithelial_cell	epithelial_cell
GSE132257NM_SMC13T.A1.F_AGCTCTCAGTGTGAAT	SMC13T.A1.F	3438	1073	2.58871436881908	37.6381617219314	0	GSE132257NM	CRC without LM	0	0	NK_T_cell	NK_T_cell	NK_T_cell
GSE132257NM_SMC13T.A1.F_AGCTCTCCATCCTAGA	SMC13T.A1.F	1747	867	2.69032627361191	22.5529479107041	0	GSE132257NM	CRC without LM	0	0	NK_T_cell	NK_T_cell	NK_T_cell
GSE132257NM_SMC13T.A1.F_AGCTCTCGTAGCTGCC	SMC13T.A1.F	10274	2946	8.34144442281487	22.6396729608721	0	GSE132257NM	CRC without LM	5	5	epithelial_cell	epithelial_cell	epithelial_cell
GSE132257NM_SMC13T.A1.F_AGCTCTCGTCTGGTCG	SMC13T.A1.F	33394	4612	13.1311013954603	33.4131879978439	0	GSE132257NM	CRC without LM	5	5	epithelial_cell	epithelial_cell	epithelial_cell
GSE132257NM_SMC13T.A1.F_AGCTCTCGTGAGGGAG	SMC13T.A1.F	4283	952	0.070044361428905	52.7200560354891	0	GSE132257NM	CRC without LM	13	13	epithelial_cell	epithelial_cell	epithelial_cell
GSE132257NM_SMC13T.A1.F_AGCTCTCTCAGGTTCA	SMC13T.A1.F	1489	782	5.8428475486904	23.3713901947616	0	GSE132257NM	CRC without LM	17	17	CAF	CAF	myCAF
GSE132257NM_SMC13T.A1.F_AGCTCTCTCATACGGT	SMC13T.A1.F	2456	1115	3.90879478827362	21.4169381107492	0	GSE132257NM	CRC without LM	1	1	NK_T_cell	NK_T_cell	NK_T_cell
GSE132257NM_SMC13T.A1.F_AGCTCTCTCCACGTGG	SMC13T.A1.F	2301	982	2.39026510212951	26.4232942199044	0	GSE132257NM	CRC without LM	0	0	NK_T_cell	NK_T_cell	NK_T_cell
GSE132257NM_SMC13T.A1.F_AGCTCTCTCGAGCCCA	SMC13T.A1.F	6351	2108	2.1728861596599	20.7054007242954	0	GSE132257NM	CRC without LM	1	1	NK_T_cell	NK_T_cell	NK_T_cell
GSE132257NM_SMC13T.A1.F_AGCTTGACAATCCGAT	SMC13T.A1.F	2569	994	2.91942390035033	27.7929155313352	0	GSE132257NM	CRC without LM	0	0	NK_T_cell	NK_T_cell	NK_T_cell
GSE132257NM_SMC13T.A1.F_AGCTTGACACAACTGT	SMC13T.A1.F	1843	856	2.93000542593597	23.7113402061856	0	GSE132257NM	CRC without LM	0	0	NK_T_cell	NK_T_cell	NK_T_cell
GSE132257NM_SMC13T.A1.F_AGCTTGACAGTAGAGC	SMC13T.A1.F	2101	845	4.80723465016659	33.0794859590671	0	GSE132257NM	CRC without LM	0	0	NK_T_cell	NK_T_cell	NK_T_cell
GSE132257NM_SMC13T.A1.F_AGCTTGACATGTAGTC	SMC13T.A1.F	7440	2188	4.26075268817204	15.0268817204301	0	GSE132257NM	CRC without LM	9	9	myeloid_cell	myeloid_cell	myeloid_cell
GSE132257NM_SMC13T.A1.F_AGCTTGATCACCAGGC	SMC13T.A1.F	2668	938	4.64767616191904	35.832083958021	0	GSE132257NM	CRC without LM	0	0	NK_T_cell	NK_T_cell	NK_T_cell
GSE132257NM_SMC13T.A1.F_AGGCCACAGAATGTGT	SMC13T.A1.F	15729	1350	0.979083222073876	6.93623243689999	0	GSE132257NM	CRC without LM	3	3	plasma_cell	plasma_cell	plasma_cell
GSE132257NM_SMC13T.A1.F_AGGCCACAGCGTGAGT	SMC13T.A1.F	1233	530	5.02838605028386	21.8978102189781	0	GSE132257NM	CRC without LM	8	8	NK_T_cell	NK_T_cell	NK_T_cell
GSE132257NM_SMC13T.A1.F_AGGCCACCACGCCAGT	SMC13T.A1.F	14974	3249	2.04354213970883	9.59663416588754	0	GSE132257NM	CRC without LM	9	9	myeloid_cell	myeloid_cell	myeloid_cell
GSE132257NM_SMC13T.A1.F_AGGCCACGTCTTGATG	SMC13T.A1.F	21900	1822	0.703196347031963	7.36986301369863	0	GSE132257NM	CRC without LM	3	3	plasma_cell	plasma_cell	plasma_cell
GSE132257NM_SMC13T.A1.F_AGGCCACGTGTGACGA	SMC13T.A1.F	32455	4172	10.0570020027731	37.2330919735018	0	GSE132257NM	CRC without LM	5	5	epithelial_cell	epithelial_cell	epithelial_cell
GSE132257NM_SMC13T.A1.F_AGGCCACTCACTGGGC	SMC13T.A1.F	1624	680	3.57142857142857	31.8349753694581	0	GSE132257NM	CRC without LM	2	2	NK_T_cell	NK_T_cell	NK_T_cell
GSE132257NM_SMC13T.A1.F_AGGCCACTCCACGTGG	SMC13T.A1.F	2301	986	2.86831812255541	21.8600608431117	0	GSE132257NM	CRC without LM	1	1	NK_T_cell	NK_T_cell	NK_T_cell
GSE132257NM_SMC13T.A1.F_AGGCCACTCCCTTGTG	SMC13T.A1.F	35195	4420	5.11436283563006	13.9565279158971	0	GSE132257NM	CRC without LM	12	12	epithelial_cell	epithelial_cell	epithelial_cell
GSE132257NM_SMC13T.A1.F_AGGCCACTCCGAAGAG	SMC13T.A1.F	2403	816	2.66333749479817	40.3245942571785	0	GSE132257NM	CRC without LM	0	0	NK_T_cell	NK_T_cell	NK_T_cell
GSE132257NM_SMC13T.A1.F_AGGCCACTCTATCCTA	SMC13T.A1.F	1138	621	1.5817223198594	18.9806678383128	0	GSE132257NM	CRC without LM	2	2	NK_T_cell	NK_T_cell	NK_T_cell
GSE132257NM_SMC13T.A1.F_AGGCCGTCATCGGTTA	SMC13T.A1.F	1571	787	2.22788033099936	23.2336091661362	0	GSE132257NM	CRC without LM	0	0	NK_T_cell	NK_T_cell	NK_T_cell
GSE132257NM_SMC13T.A1.F_AGGCCGTGTATATGGA	SMC13T.A1.F	2232	869	7.12365591397849	32.3476702508961	0	GSE132257NM	CRC without LM	4	4	B_cell	B_cell	B_cell
GSE132257NM_SMC13T.A1.F_AGGCCGTTCAAGGTAA	SMC13T.A1.F	3287	1053	16.9759659263766	32.7958624885914	0	GSE132257NM	CRC without LM	24	24	NK_T_cell	NK_T_cell	NK_T_cell
GSE132257NM_SMC13T.A1.F_AGGGAGTAGATCCCAT	SMC13T.A1.F	2421	906	3.92399834779017	35.8942585708385	0	GSE132257NM	CRC without LM	0	0	NK_T_cell	NK_T_cell	NK_T_cell
GSE132257NM_SMC13T.A1.F_AGGGAGTCACACCGAC	SMC13T.A1.F	2572	982	1.08864696734059	31.4541213063764	0	GSE132257NM	CRC without LM	0	0	NK_T_cell	NK_T_cell	NK_T_cell
GSE132257NM_SMC13T.A1.F_AGGGAGTCAGATGGGT	SMC13T.A1.F	29815	3710	4.25960087204427	49.1531108502432	0	GSE132257NM	CRC without LM	5	5	epithelial_cell	epithelial_cell	epithelial_cell
GSE132257NM_SMC13T.A1.F_AGGGAGTGTGATGCCC	SMC13T.A1.F	13274	2169	14.2383607051379	46.8660539400331	0	GSE132257NM	CRC without LM	5	5	epithelial_cell	epithelial_cell	epithelial_cell
GSE132257NM_SMC13T.A1.F_AGGGAGTGTTGGAGGT	SMC13T.A1.F	2435	886	4.47638603696099	32.3203285420945	0	GSE132257NM	CRC without LM	0	0	NK_T_cell	NK_T_cell	NK_T_cell
GSE132257NM_SMC13T.A1.F_AGGGATGAGCCATCGC	SMC13T.A1.F	10135	2204	6.55155402072028	41.7168228909719	0	GSE132257NM	CRC without LM	5	5	epithelial_cell	epithelial_cell	epithelial_cell
GSE132257NM_SMC13T.A1.F_AGGGATGAGGCATTGG	SMC13T.A1.F	1904	789	3.30882352941176	28.4663865546218	0	GSE132257NM	CRC without LM	2	2	NK_T_cell	NK_T_cell	NK_T_cell
GSE132257NM_SMC13T.A1.F_AGGGATGCACTGCCAG	SMC13T.A1.F	2320	536	4.87068965517241	61.3362068965517	0	GSE132257NM	CRC without LM	7	7	epithelial_cell	epithelial_cell	epithelial_cell
GSE132257NM_SMC13T.A1.F_AGGGATGGTAGGACAC	SMC13T.A1.F	2031	783	3.59428852781881	39.0448055145249	0	GSE132257NM	CRC without LM	2	2	NK_T_cell	NK_T_cell	NK_T_cell
GSE132257NM_SMC13T.A1.F_AGGGATGGTTCGCTAA	SMC13T.A1.F	1954	907	1.5353121801433	18.1678607983623	0	GSE132257NM	CRC without LM	0	0	NK_T_cell	NK_T_cell	NK_T_cell
GSE132257NM_SMC13T.A1.F_AGGGATGGTTGCGCAC	SMC13T.A1.F	28184	3965	17.0877093386318	25.5499574226511	0	GSE132257NM	CRC without LM	12	12	epithelial_cell	epithelial_cell	epithelial_cell
GSE132257NM_SMC13T.A1.F_AGGGATGGTTGGTGGA	SMC13T.A1.F	1142	556	2.27670753064799	30.385288966725	0	GSE132257NM	CRC without LM	0	0	NK_T_cell	NK_T_cell	NK_T_cell
GSE132257NM_SMC13T.A1.F_AGGGATGTCTGGAGCC	SMC13T.A1.F	1399	680	2.78770550393138	26.590421729807	0	GSE132257NM	CRC without LM	0	0	NK_T_cell	NK_T_cell	NK_T_cell
GSE132257NM_SMC13T.A1.F_AGGGTGAAGGTACTCT	SMC13T.A1.F	18468	1434	1.85726662334849	5.62053281351527	0	GSE132257NM	CRC without LM	3	3	plasma_cell	plasma_cell	plasma_cell
GSE132257NM_SMC13T.A1.F_AGGGTGAAGTACCGGA	SMC13T.A1.F	10747	1507	5.81557643993673	59.9143947148041	0	GSE132257NM	CRC without LM	7	7	epithelial_cell	epithelial_cell	epithelial_cell
GSE132257NM_SMC13T.A1.F_AGGGTGACAGTTTACG	SMC13T.A1.F	2687	999	3.64719017491626	36.0253070338668	0	GSE132257NM	CRC without LM	0	0	NK_T_cell	NK_T_cell	NK_T_cell
GSE132257NM_SMC13T.A1.F_AGGGTGACATGTCCTC	SMC13T.A1.F	2903	1278	2.27351016190148	19.9104374784705	0	GSE132257NM	CRC without LM	1	1	NK_T_cell	NK_T_cell	NK_T_cell
GSE132257NM_SMC13T.A1.F_AGGGTGAGTAGAGCTG	SMC13T.A1.F	2304	839	4.21006944444444	35.6336805555556	0	GSE132257NM	CRC without LM	0	0	NK_T_cell	NK_T_cell	NK_T_cell
GSE132257NM_SMC13T.A1.F_AGGGTGAGTAGGCTGA	SMC13T.A1.F	41477	4758	8.68192010029655	36.8276394146153	0	GSE132257NM	CRC without LM	5	5	epithelial_cell	epithelial_cell	epithelial_cell
GSE132257NM_SMC13T.A1.F_AGGGTGAGTGGCTCCA	SMC13T.A1.F	17625	1327	1.00992907801418	8.87375886524823	0.00567375886524823	GSE132257NM	CRC without LM	3	3	plasma_cell	plasma_cell	plasma_cell
GSE132257NM_SMC13T.A1.F_AGGGTGAGTTCCGTCT	SMC13T.A1.F	2074	971	2.26615236258438	18.6595949855352	0	GSE132257NM	CRC without LM	0	0	NK_T_cell	NK_T_cell	NK_T_cell
GSE132257NM_SMC13T.A1.F_AGGTCATAGGCCCTTG	SMC13T.A1.F	21743	3644	3.96449432001104	8.89021754127765	0	GSE132257NM	CRC without LM	9	9	myeloid_cell	myeloid_cell	myeloid_cell
GSE132257NM_SMC13T.A1.F_AGGTCATAGTGAACAT	SMC13T.A1.F	1806	705	2.6578073089701	36.5448504983389	0	GSE132257NM	CRC without LM	2	2	NK_T_cell	NK_T_cell	NK_T_cell
GSE132257NM_SMC13T.A1.F_AGGTCATGTATATCCG	SMC13T.A1.F	11544	2415	6.58350658350658	40.990990990991	0	GSE132257NM	CRC without LM	5	5	epithelial_cell	epithelial_cell	epithelial_cell
GSE132257NM_SMC13T.A1.F_AGGTCATTCTAAGCCA	SMC13T.A1.F	2802	1028	4.21127765881513	30.4425410421128	0	GSE132257NM	CRC without LM	0	0	NK_T_cell	NK_T_cell	NK_T_cell
GSE132257NM_SMC13T.A1.F_AGGTCATTCTGCTGTC	SMC13T.A1.F	6349	2067	2.23657268861238	13.7974484170736	0	GSE132257NM	CRC without LM	9	9	myeloid_cell	myeloid_cell	myeloid_cell
GSE132257NM_SMC13T.A1.F_AGGTCATTCTTGCAAG	SMC13T.A1.F	30683	4043	4.48782713554737	49.0173711827396	0	GSE132257NM	CRC without LM	5	5	epithelial_cell	epithelial_cell	epithelial_cell
GSE132257NM_SMC13T.A1.F_AGGTCCGAGATATGCA	SMC13T.A1.F	1888	820	4.55508474576271	27.5423728813559	0	GSE132257NM	CRC without LM	0	0	NK_T_cell	NK_T_cell	NK_T_cell
GSE132257NM_SMC13T.A1.F_AGGTCCGGTCATGCAT	SMC13T.A1.F	1786	856	2.63157894736842	22.060470324748	0	GSE132257NM	CRC without LM	0	0	NK_T_cell	NK_T_cell	NK_T_cell
GSE132257NM_SMC13T.A1.F_AGGTCCGGTTATGTGC	SMC13T.A1.F	2524	916	3.52614896988906	32.2503961965135	0	GSE132257NM	CRC without LM	16	16	Mast_cell	Mast_cell	Mast_cell
GSE132257NM_SMC13T.A1.F_AGGTCCGTCCTATGTT	SMC13T.A1.F	1438	585	4.1029207232267	32.9624478442281	0	GSE132257NM	CRC without LM	2	2	NK_T_cell	NK_T_cell	NK_T_cell
GSE132257NM_SMC13T.A1.F_AGGTCCGTCTGGCGTG	SMC13T.A1.F	7576	1758	2.95670538542767	34.7016895459345	0	GSE132257NM	CRC without LM	11	11	myeloid_cell	myeloid_cell	myeloid_cell
GSE132257NM_SMC13T.A1.F_AGTAGTCAGATGTCGG	SMC13T.A1.F	2134	795	2.06185567010309	39.0815370196813	0	GSE132257NM	CRC without LM	0	0	NK_T_cell	NK_T_cell	NK_T_cell
GSE132257NM_SMC13T.A1.F_AGTAGTCAGGACATTA	SMC13T.A1.F	1767	707	3.33899264289757	31.8619128466327	0	GSE132257NM	CRC without LM	2	2	NK_T_cell	NK_T_cell	NK_T_cell
GSE132257NM_SMC13T.A1.F_AGTAGTCAGGGCTTCC	SMC13T.A1.F	20223	3756	3.73831775700935	35.4250111259457	0	GSE132257NM	CRC without LM	5	5	epithelial_cell	epithelial_cell	epithelial_cell
GSE132257NM_SMC13T.A1.F_AGTAGTCCAAAGGTGC	SMC13T.A1.F	21541	3557	6.97274964022097	39.4689197344599	0	GSE132257NM	CRC without LM	5	5	epithelial_cell	epithelial_cell	epithelial_cell
GSE132257NM_SMC13T.A1.F_AGTAGTCCAGACAAGC	SMC13T.A1.F	7033	2205	2.30342670268733	27.4989335987488	0	GSE132257NM	CRC without LM	14	14	NK_T_cell	NK_T_cell	NK_T_cell
GSE132257NM_SMC13T.A1.F_AGTAGTCGTAAACACA	SMC13T.A1.F	12234	3250	3.71096942945889	19.2496321726336	0	GSE132257NM	CRC without LM	12	12	epithelial_cell	epithelial_cell	epithelial_cell
GSE132257NM_SMC13T.A1.F_AGTAGTCGTGCTCTTC	SMC13T.A1.F	16051	2669	18.0051087159679	9.75017132888917	0	GSE132257NM	CRC without LM	9	9	myeloid_cell	myeloid_cell	myeloid_cell
GSE132257NM_SMC13T.A1.F_AGTAGTCTCACCCGAG	SMC13T.A1.F	2239	843	2.45645377400625	32.4698526127736	0	GSE132257NM	CRC without LM	0	0	NK_T_cell	NK_T_cell	NK_T_cell
GSE132257NM_SMC13T.A1.F_AGTAGTCTCTGTACGA	SMC13T.A1.F	3114	912	1.95889531149647	39.8843930635838	0	GSE132257NM	CRC without LM	0	0	NK_T_cell	NK_T_cell	NK_T_cell
GSE132257NM_SMC13T.A1.F_AGTCTTTAGAGTAATC	SMC13T.A1.F	2398	792	3.6697247706422	36.9891576313595	0	GSE132257NM	CRC without LM	0	0	NK_T_cell	NK_T_cell	NK_T_cell
GSE132257NM_SMC13T.A1.F_AGTCTTTGTACGCACC	SMC13T.A1.F	2746	893	3.09541150764749	38.6380189366351	0	GSE132257NM	CRC without LM	0	0	NK_T_cell	NK_T_cell	NK_T_cell
GSE132257NM_SMC13T.A1.F_AGTCTTTGTATAGTAG	SMC13T.A1.F	3165	872	2.3696682464455	47.8041074249605	0	GSE132257NM	CRC without LM	2	2	NK_T_cell	NK_T_cell	NK_T_cell
GSE132257NM_SMC13T.A1.F_AGTCTTTTCCACTGGG	SMC13T.A1.F	16213	3430	3.20730278171837	19.1944735705915	0	GSE132257NM	CRC without LM	9	9	myeloid_cell	myeloid_cell	myeloid_cell
GSE132257NM_SMC13T.A1.F_AGTGAGGAGCGAGAAA	SMC13T.A1.F	31700	3951	8.06940063091483	45.6624605678233	0	GSE132257NM	CRC without LM	5	5	epithelial_cell	epithelial_cell	epithelial_cell
GSE132257NM_SMC13T.A1.F_AGTGAGGCAATCAGAA	SMC13T.A1.F	1431	643	8.10621942697414	29.979035639413	0	GSE132257NM	CRC without LM	5	5	epithelial_cell	epithelial_cell	epithelial_cell
GSE132257NM_SMC13T.A1.F_AGTGAGGCAGACAAGC	SMC13T.A1.F	1302	637	3.37941628264209	27.1121351766513	0	GSE132257NM	CRC without LM	0	0	NK_T_cell	NK_T_cell	NK_T_cell
GSE132257NM_SMC13T.A1.F_AGTGAGGGTAAAGTCA	SMC13T.A1.F	2132	986	4.08067542213884	16.6041275797373	0	GSE132257NM	CRC without LM	2	2	NK_T_cell	NK_T_cell	NK_T_cell
GSE132257NM_SMC13T.A1.F_AGTGAGGGTCGTTGTA	SMC13T.A1.F	2181	746	4.12654745529574	42.9619440623567	0	GSE132257NM	CRC without LM	4	4	B_cell	B_cell	B_cell
GSE132257NM_SMC13T.A1.F_AGTGAGGTCCGCAGTG	SMC13T.A1.F	2238	959	2.85969615728329	29.7587131367292	0	GSE132257NM	CRC without LM	1	1	NK_T_cell	NK_T_cell	NK_T_cell
GSE132257NM_SMC13T.A1.F_AGTGAGGTCCTCTAGC	SMC13T.A1.F	3204	878	2.65293383270911	51.123595505618	0	GSE132257NM	CRC without LM	4	4	B_cell	B_cell	B_cell
GSE132257NM_SMC13T.A1.F_AGTGAGGTCGGACAAG	SMC13T.A1.F	1874	893	2.93489861259338	28.1216648879402	0	GSE132257NM	CRC without LM	0	0	NK_T_cell	NK_T_cell	NK_T_cell
GSE132257NM_SMC13T.A1.F_AGTGAGGTCGTGGTCG	SMC13T.A1.F	1671	723	2.03470975463794	29.0245362058648	0	GSE132257NM	CRC without LM	0	0	NK_T_cell	NK_T_cell	NK_T_cell
GSE132257NM_SMC13T.A1.F_AGTGAGGTCTCTAGGA	SMC13T.A1.F	16916	3506	4.15582880113502	18.3081106644597	0	GSE132257NM	CRC without LM	23	23	myeloid_cell	myeloid_cell	myeloid_cell
GSE132257NM_SMC13T.A1.F_AGTGGGAAGCGCCTCA	SMC13T.A1.F	1949	681	3.48896870189841	42.380708055413	0	GSE132257NM	CRC without LM	4	4	B_cell	B_cell	B_cell
GSE132257NM_SMC13T.A1.F_AGTGGGACACCCAGTG	SMC13T.A1.F	10387	1644	7.37460286897083	55.1458553961683	0	GSE132257NM	CRC without LM	7	7	epithelial_cell	epithelial_cell	epithelial_cell
GSE132257NM_SMC13T.A1.F_AGTGGGACACTATCTT	SMC13T.A1.F	1784	885	2.07399103139013	22.9260089686099	0	GSE132257NM	CRC without LM	1	1	NK_T_cell	NK_T_cell	NK_T_cell
GSE132257NM_SMC13T.A1.F_AGTGGGAGTTGAACTC	SMC13T.A1.F	1626	750	3.13653136531365	18.450184501845	0	GSE132257NM	CRC without LM	0	0	NK_T_cell	NK_T_cell	NK_T_cell
GSE132257NM_SMC13T.A1.F_AGTGGGATCAGGTAAA	SMC13T.A1.F	30625	3882	10.1355102040816	40.3330612244898	0	GSE132257NM	CRC without LM	12	12	epithelial_cell	epithelial_cell	epithelial_cell
GSE132257NM_SMC13T.A1.F_AGTGGGATCATGCTCC	SMC13T.A1.F	45834	4937	10.3940306322817	30.2461055111926	0	GSE132257NM	CRC without LM	13	13	epithelial_cell	epithelial_cell	epithelial_cell
GSE132257NM_SMC13T.A1.F_AGTGGGATCTGTCCGT	SMC13T.A1.F	2547	820	4.75068708284256	42.5598743619945	0	GSE132257NM	CRC without LM	2	2	NK_T_cell	NK_T_cell	NK_T_cell
GSE132257NM_SMC13T.A1.F_AGTGTCAAGTGGTAAT	SMC13T.A1.F	21587	4249	15.0553573910224	19.7943206559503	0	GSE132257NM	CRC without LM	5	5	epithelial_cell	epithelial_cell	epithelial_cell
GSE132257NM_SMC13T.A1.F_AGTGTCACAGCCTGTG	SMC13T.A1.F	2075	733	2.98795180722892	40.7228915662651	0	GSE132257NM	CRC without LM	2	2	NK_T_cell	NK_T_cell	NK_T_cell
GSE132257NM_SMC13T.A1.F_AGTGTCACATGACATC	SMC13T.A1.F	3173	969	5.04254648597542	20.5798928458872	0	GSE132257NM	CRC without LM	11	11	myeloid_cell	myeloid_cell	myeloid_cell
GSE132257NM_SMC13T.A1.F_AGTGTCAGTACCGTTA	SMC13T.A1.F	8829	1924	4.85898742779477	18.2013818099445	0	GSE132257NM	CRC without LM	9	9	myeloid_cell	myeloid_cell	myeloid_cell
GSE132257NM_SMC13T.A1.F_AGTGTCATCATTGCGA	SMC13T.A1.F	1022	542	2.83757338551859	30.3326810176125	0	GSE132257NM	CRC without LM	2	2	NK_T_cell	NK_T_cell	NK_T_cell
GSE132257NM_SMC13T.A1.F_AGTGTCATCTTGCCGT	SMC13T.A1.F	18155	2653	6.09749380335996	49.8320022032498	0	GSE132257NM	CRC without LM	5	5	epithelial_cell	epithelial_cell	epithelial_cell
GSE132257NM_SMC13T.A1.F_AGTTGGTAGCTTCGCG	SMC13T.A1.F	2014	790	4.8162859980139	31.6782522343595	0	GSE132257NM	CRC without LM	0	0	NK_T_cell	NK_T_cell	NK_T_cell
GSE132257NM_SMC13T.A1.F_AGTTGGTAGGATATAC	SMC13T.A1.F	1769	870	1.63934426229508	25.3815715093273	0	GSE132257NM	CRC without LM	1	1	NK_T_cell	NK_T_cell	NK_T_cell
GSE132257NM_SMC13T.A1.F_AGTTGGTAGGCACATG	SMC13T.A1.F	8869	2324	5.28808208366219	14.6352463637389	0	GSE132257NM	CRC without LM	9	9	myeloid_cell	myeloid_cell	myeloid_cell
GSE132257NM_SMC13T.A1.F_AGTTGGTAGGGCTCTC	SMC13T.A1.F	15789	2895	6.46019380581417	42.5676103616442	0	GSE132257NM	CRC without LM	5	5	epithelial_cell	epithelial_cell	epithelial_cell
GSE132257NM_SMC13T.A1.F_AGTTGGTCACATCCAA	SMC13T.A1.F	3082	914	2.43348475016223	49.5457495133031	0	GSE132257NM	CRC without LM	4	4	B_cell	B_cell	B_cell
GSE132257NM_SMC13T.A1.F_AGTTGGTCACCTATCC	SMC13T.A1.F	28887	4205	5.0230207359712	31.6301450479454	0	GSE132257NM	CRC without LM	12	12	epithelial_cell	epithelial_cell	epithelial_cell
GSE132257NM_SMC13T.A1.F_AGTTGGTCATCGATGT	SMC13T.A1.F	4719	1110	3.36935791481246	49.735113371477	0	GSE132257NM	CRC without LM	7	7	epithelial_cell	epithelial_cell	epithelial_cell
GSE132257NM_SMC13T.A1.F_AGTTGGTGTGAAGGCT	SMC13T.A1.F	13398	2145	5.36647260785192	54.948499776086	0	GSE132257NM	CRC without LM	7	7	epithelial_cell	epithelial_cell	epithelial_cell
GSE132257NM_SMC13T.A1.F_AGTTGGTTCAACGGCC	SMC13T.A1.F	2094	941	2.38777459407832	24.450811843362	0	GSE132257NM	CRC without LM	0	0	NK_T_cell	NK_T_cell	NK_T_cell
GSE132257NM_SMC13T.A1.F_ATAACGCAGATGGCGT	SMC13T.A1.F	1962	856	2.90519877675841	22.8338430173293	0	GSE132257NM	CRC without LM	1	1	NK_T_cell	NK_T_cell	NK_T_cell
GSE132257NM_SMC13T.A1.F_ATAACGCCATACTCTT	SMC13T.A1.F	1919	877	2.29286086503387	26.3157894736842	0	GSE132257NM	CRC without LM	0	0	NK_T_cell	NK_T_cell	NK_T_cell
GSE132257NM_SMC13T.A1.F_ATAACGCGTCTTTCAT	SMC13T.A1.F	7139	1941	1.09258999859924	38.0585516178737	0	GSE132257NM	CRC without LM	1	1	NK_T_cell	NK_T_cell	NK_T_cell
GSE132257NM_SMC13T.A1.F_ATAACGCTCCATGAAC	SMC13T.A1.F	24749	3544	6.83259929694129	43.1492181502283	0	GSE132257NM	CRC without LM	5	5	epithelial_cell	epithelial_cell	epithelial_cell
GSE132257NM_SMC13T.A1.F_ATAACGCTCTGGCGTG	SMC13T.A1.F	1738	815	2.5891829689298	22.0368239355581	0	GSE132257NM	CRC without LM	1	1	NK_T_cell	NK_T_cell	NK_T_cell
GSE132257NM_SMC13T.A1.F_ATAACGCTCTTTACAC	SMC13T.A1.F	12183	2137	1.93712550274973	13.4121316588689	0	GSE132257NM	CRC without LM	6	6	plasma_cell	plasma_cell	plasma_cell
GSE132257NM_SMC13T.A1.F_ATAAGAGCAAGAGGCT	SMC13T.A1.F	3005	1133	1.96339434276206	24.3926788685524	0	GSE132257NM	CRC without LM	1	1	NK_T_cell	NK_T_cell	NK_T_cell
GSE132257NM_SMC13T.A1.F_ATAAGAGCAGTATGCT	SMC13T.A1.F	1181	586	2.20152413209145	31.5834038950042	0	GSE132257NM	CRC without LM	0	0	NK_T_cell	NK_T_cell	NK_T_cell
GSE132257NM_SMC13T.A1.F_ATAAGAGCATAACCTG	SMC13T.A1.F	11025	2134	12.734693877551	41.5691609977324	0	GSE132257NM	CRC without LM	5	5	epithelial_cell	epithelial_cell	epithelial_cell
GSE132257NM_SMC13T.A1.F_ATAAGAGGTAACGCGA	SMC13T.A1.F	2237	960	7.06303084488154	25.5699597675458	0	GSE132257NM	CRC without LM	0	0	NK_T_cell	NK_T_cell	NK_T_cell
GSE132257NM_SMC13T.A1.F_ATAAGAGGTTGCTCCT	SMC13T.A1.F	2444	1107	1.18657937806874	21.6448445171849	0	GSE132257NM	CRC without LM	1	1	NK_T_cell	NK_T_cell	NK_T_cell
GSE132257NM_SMC13T.A1.F_ATAAGAGGTTGTTTGG	SMC13T.A1.F	15169	2828	16.8171929593249	32.0324345705056	0	GSE132257NM	CRC without LM	5	5	epithelial_cell	epithelial_cell	epithelial_cell
GSE132257NM_SMC13T.A1.F_ATAGACCAGGATTCGG	SMC13T.A1.F	14661	2728	10.292613055044	41.3887183684605	0	GSE132257NM	CRC without LM	5	5	epithelial_cell	epithelial_cell	epithelial_cell
GSE132257NM_SMC13T.A1.F_ATAGACCCAAATCCGT	SMC13T.A1.F	16553	3492	6.21035461849816	31.6075635836404	0	GSE132257NM	CRC without LM	5	5	epithelial_cell	epithelial_cell	epithelial_cell
GSE132257NM_SMC13T.A1.F_ATAGACCCAAGGACTG	SMC13T.A1.F	13462	3050	3.84043975635121	20.8512850987966	0	GSE132257NM	CRC without LM	9	9	myeloid_cell	myeloid_cell	myeloid_cell
GSE132257NM_SMC13T.A1.F_ATAGACCCAGCGTTCG	SMC13T.A1.F	26780	3530	6.23973114264376	43.3831217326363	0	GSE132257NM	CRC without LM	5	5	epithelial_cell	epithelial_cell	epithelial_cell
GSE132257NM_SMC13T.A1.F_ATAGACCGTCGAGATG	SMC13T.A1.F	7937	2593	2.8096258032002	25.3244298853471	0	GSE132257NM	CRC without LM	10	10	CAF	CAF	ITGA11+CAF
GSE132257NM_SMC13T.A1.F_ATCACGAAGGCCGAAT	SMC13T.A1.F	1807	692	3.70780298837853	15.6059767570559	0	GSE132257NM	CRC without LM	11	11	myeloid_cell	myeloid_cell	myeloid_cell
GSE132257NM_SMC13T.A1.F_ATCACGAAGTAGTGCG	SMC13T.A1.F	44463	4911	6.83489643074017	42.518498526865	0	GSE132257NM	CRC without LM	5	5	epithelial_cell	epithelial_cell	epithelial_cell
GSE132257NM_SMC13T.A1.F_ATCACGACAGCTCGAC	SMC13T.A1.F	9086	2260	6.1633281972265	35.8133392031697	0	GSE132257NM	CRC without LM	12	12	epithelial_cell	epithelial_cell	epithelial_cell
GSE132257NM_SMC13T.A1.F_ATCACGACAGTGGAGT	SMC13T.A1.F	22603	3284	6.49913728266159	45.8744414458258	0	GSE132257NM	CRC without LM	5	5	epithelial_cell	epithelial_cell	epithelial_cell
GSE132257NM_SMC13T.A1.F_ATCACGAGTGGTACAG	SMC13T.A1.F	2454	1031	2.32273838630807	31.2958435207824	0	GSE132257NM	CRC without LM	1	1	NK_T_cell	NK_T_cell	NK_T_cell
GSE132257NM_SMC13T.A1.F_ATCACGATCTGTTTGT	SMC13T.A1.F	10729	3032	4.34336844067481	19.0604902600429	0	GSE132257NM	CRC without LM	15	15	endothelial_cell	endothelial_cell	endothelial_cell
GSE132257NM_SMC13T.A1.F_ATCATCTAGAGCTGGT	SMC13T.A1.F	1059	503	4.15486307837583	37.865911237016	0	GSE132257NM	CRC without LM	8	8	NK_T_cell	NK_T_cell	NK_T_cell
GSE132257NM_SMC13T.A1.F_ATCATCTAGCGCTTAT	SMC13T.A1.F	2715	787	2.61510128913444	46.1510128913444	0	GSE132257NM	CRC without LM	4	4	B_cell	B_cell	B_cell
GSE132257NM_SMC13T.A1.F_ATCATCTAGTACATGA	SMC13T.A1.F	24411	3853	7.39420752939249	39.5641309245832	0.00409651386669944	GSE132257NM	CRC without LM	5	5	epithelial_cell	epithelial_cell	epithelial_cell
GSE132257NM_SMC13T.A1.F_ATCATCTCAACCGCCA	SMC13T.A1.F	3203	1226	1.71714018108024	29.9406806119263	0	GSE132257NM	CRC without LM	1	1	NK_T_cell	NK_T_cell	NK_T_cell
GSE132257NM_SMC13T.A1.F_ATCATCTCATCTGGTA	SMC13T.A1.F	2008	848	2.04183266932271	26.9422310756972	0	GSE132257NM	CRC without LM	0	0	NK_T_cell	NK_T_cell	NK_T_cell
GSE132257NM_SMC13T.A1.F_ATCATCTTCGGCGCTA	SMC13T.A1.F	1701	737	3.88007054673721	29.864785420341	0	GSE132257NM	CRC without LM	0	0	NK_T_cell	NK_T_cell	NK_T_cell
GSE132257NM_SMC13T.A1.F_ATCATCTTCTGTCTCG	SMC13T.A1.F	1421	614	3.23715693173821	26.1787473610134	0	GSE132257NM	CRC without LM	16	16	Mast_cell	Mast_cell	Mast_cell
GSE132257NM_SMC13T.A1.F_ATCATGGCAGTTCATG	SMC13T.A1.F	1542	355	9.92217898832685	3.24254215304799	0	GSE132257NM	CRC without LM	3	3	plasma_cell	plasma_cell	plasma_cell
GSE132257NM_SMC13T.A1.F_ATCATGGGTAGCGCAA	SMC13T.A1.F	21806	3440	5.59020453086307	38.5260937356691	0	GSE132257NM	CRC without LM	5	5	epithelial_cell	epithelial_cell	epithelial_cell
GSE132257NM_SMC13T.A1.F_ATCATGGGTATCTGCA	SMC13T.A1.F	1780	802	1.91011235955056	20.6179775280899	0	GSE132257NM	CRC without LM	0	0	NK_T_cell	NK_T_cell	NK_T_cell
GSE132257NM_SMC13T.A1.F_ATCATGGGTCAACATC	SMC13T.A1.F	2480	915	3.95161290322581	30.6451612903226	0	GSE132257NM	CRC without LM	0	0	NK_T_cell	NK_T_cell	NK_T_cell
GSE132257NM_SMC13T.A1.F_ATCATGGGTCTGGAGA	SMC13T.A1.F	1437	593	2.50521920668058	37.160751565762	0	GSE132257NM	CRC without LM	2	2	NK_T_cell	NK_T_cell	NK_T_cell
GSE132257NM_SMC13T.A1.F_ATCATGGGTGTTTGGT	SMC13T.A1.F	14292	2644	2.94570389028827	10.3274559193955	0	GSE132257NM	CRC without LM	9	9	myeloid_cell	myeloid_cell	myeloid_cell
GSE132257NM_SMC13T.A1.F_ATCATGGGTTACAGAA	SMC13T.A1.F	2409	1006	1.07928601079286	22.1253632212536	0	GSE132257NM	CRC without LM	0	0	NK_T_cell	NK_T_cell	NK_T_cell
GSE132257NM_SMC13T.A1.F_ATCATGGTCATTGCCC	SMC13T.A1.F	1697	846	3.47672362993518	19.9764289923394	0	GSE132257NM	CRC without LM	1	1	NK_T_cell	NK_T_cell	NK_T_cell
GSE132257NM_SMC13T.A1.F_ATCATGGTCCGGCACA	SMC13T.A1.F	3638	1166	2.66630016492578	41.6162726772952	0	GSE132257NM	CRC without LM	1	1	NK_T_cell	NK_T_cell	NK_T_cell
GSE132257NM_SMC13T.A1.F_ATCATGGTCTGGTTCC	SMC13T.A1.F	9213	729	6.52339086074026	64.430695755997	0	GSE132257NM	CRC without LM	7	7	epithelial_cell	epithelial_cell	epithelial_cell
GSE132257NM_SMC13T.A1.F_ATCCACCCACATCCGG	SMC13T.A1.F	2008	874	5.32868525896414	27.9880478087649	0	GSE132257NM	CRC without LM	24	24	NK_T_cell	NK_T_cell	NK_T_cell
GSE132257NM_SMC13T.A1.F_ATCCACCGTCCGTTAA	SMC13T.A1.F	2504	1171	2.43610223642173	18.8099041533546	0	GSE132257NM	CRC without LM	1	1	NK_T_cell	NK_T_cell	NK_T_cell
GSE132257NM_SMC13T.A1.F_ATCCACCGTTCCCGAG	SMC13T.A1.F	2290	867	4.80349344978166	32.3580786026201	0	GSE132257NM	CRC without LM	0	0	NK_T_cell	NK_T_cell	NK_T_cell
GSE132257NM_SMC13T.A1.F_ATCCACCTCCTGCTTG	SMC13T.A1.F	26832	4290	4.7443351222421	32.8600178890877	0	GSE132257NM	CRC without LM	5	5	epithelial_cell	epithelial_cell	epithelial_cell
GSE132257NM_SMC13T.A1.F_ATCCGAACAATGTTGC	SMC13T.A1.F	14966	1694	19.3171188026193	52.1047708138447	0	GSE132257NM	CRC without LM	7	7	epithelial_cell	epithelial_cell	epithelial_cell
GSE132257NM_SMC13T.A1.F_ATCCGAACAGATTGCT	SMC13T.A1.F	1269	516	4.09771473601261	26.7927501970055	0	GSE132257NM	CRC without LM	11	11	myeloid_cell	myeloid_cell	myeloid_cell
GSE132257NM_SMC13T.A1.F_ATCCGAACATTCTCAT	SMC13T.A1.F	2671	933	2.62074129539498	37.0273305877948	0	GSE132257NM	CRC without LM	2	2	NK_T_cell	NK_T_cell	NK_T_cell
GSE132257NM_SMC13T.A1.F_ATCCGAAGTCCGCTGA	SMC13T.A1.F	1012	515	2.27272727272727	24.0118577075099	0	GSE132257NM	CRC without LM	18	18	myeloid_cell	myeloid_cell	myeloid_cell
GSE132257NM_SMC13T.A1.F_ATCCGAATCGAGAGCA	SMC13T.A1.F	2539	850	3.97794407246948	39.9763686490744	0	GSE132257NM	CRC without LM	2	2	NK_T_cell	NK_T_cell	NK_T_cell
GSE132257NM_SMC13T.A1.F_ATCGAGTAGAATGTTG	SMC13T.A1.F	5930	1548	1.56829679595278	23.5581787521079	0	GSE132257NM	CRC without LM	11	11	myeloid_cell	myeloid_cell	myeloid_cell
GSE132257NM_SMC13T.A1.F_ATCGAGTAGACGACGT	SMC13T.A1.F	26248	3978	5.12419993904297	37.8886010362694	0	GSE132257NM	CRC without LM	5	5	epithelial_cell	epithelial_cell	epithelial_cell
GSE132257NM_SMC13T.A1.F_ATCGAGTAGCCAGTTT	SMC13T.A1.F	2765	916	1.6998191681736	41.9529837251356	0	GSE132257NM	CRC without LM	2	2	NK_T_cell	NK_T_cell	NK_T_cell
GSE132257NM_SMC13T.A1.F_ATCGAGTAGCGTTTAC	SMC13T.A1.F	1450	697	3.44827586206897	29.5862068965517	0	GSE132257NM	CRC without LM	2	2	NK_T_cell	NK_T_cell	NK_T_cell
GSE132257NM_SMC13T.A1.F_ATCGAGTCAGACAAAT	SMC13T.A1.F	2519	880	3.89043271139341	41.167129813418	0	GSE132257NM	CRC without LM	4	4	B_cell	B_cell	B_cell
GSE132257NM_SMC13T.A1.F_ATCGAGTGTACCGAGA	SMC13T.A1.F	3489	1284	1.60504442533677	29.5500143307538	0	GSE132257NM	CRC without LM	1	1	NK_T_cell	NK_T_cell	NK_T_cell
GSE132257NM_SMC13T.A1.F_ATCGAGTGTCCTCCAT	SMC13T.A1.F	1442	732	2.9126213592233	27.6699029126214	0	GSE132257NM	CRC without LM	2	2	NK_T_cell	NK_T_cell	NK_T_cell
GSE132257NM_SMC13T.A1.F_ATCGAGTGTGCAGTAG	SMC13T.A1.F	8410	1485	12.0808561236623	46.6587395957194	0	GSE132257NM	CRC without LM	7	7	epithelial_cell	epithelial_cell	epithelial_cell
GSE132257NM_SMC13T.A1.F_ATCGAGTTCAGCTTAG	SMC13T.A1.F	12268	2816	4.17345940658624	18.6501467231823	0	GSE132257NM	CRC without LM	12	12	epithelial_cell	epithelial_cell	epithelial_cell
GSE132257NM_SMC13T.A1.F_ATCGAGTTCGTGGGAA	SMC13T.A1.F	29589	4282	11.5042752374193	33.0393051471831	0	GSE132257NM	CRC without LM	5	5	epithelial_cell	epithelial_cell	epithelial_cell
GSE132257NM_SMC13T.A1.F_ATCTACTAGCGGATCA	SMC13T.A1.F	1237	708	2.50606305578011	18.1891673403395	0	GSE132257NM	CRC without LM	2	2	NK_T_cell	NK_T_cell	NK_T_cell
GSE132257NM_SMC13T.A1.F_ATCTACTGTAGCAAAT	SMC13T.A1.F	1958	932	2.14504596527068	25.8426966292135	0	GSE132257NM	CRC without LM	0	0	NK_T_cell	NK_T_cell	NK_T_cell
GSE132257NM_SMC13T.A1.F_ATCTACTGTCACTTCC	SMC13T.A1.F	2514	1065	2.10819411296738	27.2871917263325	0	GSE132257NM	CRC without LM	1	1	NK_T_cell	NK_T_cell	NK_T_cell
GSE132257NM_SMC13T.A1.F_ATCTACTGTGCCTGTG	SMC13T.A1.F	2139	947	1.96353436185133	24.1234221598878	0	GSE132257NM	CRC without LM	1	1	NK_T_cell	NK_T_cell	NK_T_cell
GSE132257NM_SMC13T.A1.F_ATCTACTTCCAGATCA	SMC13T.A1.F	1318	637	3.5660091047041	28.3763277693475	0	GSE132257NM	CRC without LM	8	8	NK_T_cell	NK_T_cell	NK_T_cell
GSE132257NM_SMC13T.A1.F_ATCTGCCAGAATCTCC	SMC13T.A1.F	2408	1086	2.82392026578073	18.1893687707641	0	GSE132257NM	CRC without LM	1	1	NK_T_cell	NK_T_cell	NK_T_cell
GSE132257NM_SMC13T.A1.F_ATCTGCCAGTACGCGA	SMC13T.A1.F	2013	851	3.22901142573274	24.2921013412817	0	GSE132257NM	CRC without LM	0	0	NK_T_cell	NK_T_cell	NK_T_cell
GSE132257NM_SMC13T.A1.F_ATCTGCCAGTGTTAGA	SMC13T.A1.F	2828	973	10.997171145686	16.9377652050919	0	GSE132257NM	CRC without LM	13	13	epithelial_cell	epithelial_cell	epithelial_cell
GSE132257NM_SMC13T.A1.F_ATCTGCCCAGAGCCAA	SMC13T.A1.F	19264	3254	5.75166112956811	39.3583887043189	0	GSE132257NM	CRC without LM	5	5	epithelial_cell	epithelial_cell	epithelial_cell
GSE132257NM_SMC13T.A1.F_ATCTGCCCATCCGGGT	SMC13T.A1.F	4377	1800	10.6694082705049	7.83641763765136	0	GSE132257NM	CRC without LM	15	15	endothelial_cell	endothelial_cell	endothelial_cell
GSE132257NM_SMC13T.A1.F_ATCTGCCTCATGCAAC	SMC13T.A1.F	2569	998	1.94628260023355	32.2693655118723	0	GSE132257NM	CRC without LM	2	2	NK_T_cell	NK_T_cell	NK_T_cell
GSE132257NM_SMC13T.A1.F_ATCTGCCTCTGTCTCG	SMC13T.A1.F	1418	539	4.58392101551481	31.6643159379408	0	GSE132257NM	CRC without LM	8	8	NK_T_cell	NK_T_cell	NK_T_cell
GSE132257NM_SMC13T.A1.F_ATGAGGGAGACCTAGG	SMC13T.A1.F	1555	840	4.43729903536977	15.6270096463023	0	GSE132257NM	CRC without LM	1	1	NK_T_cell	NK_T_cell	NK_T_cell
GSE132257NM_SMC13T.A1.F_ATGAGGGAGACTCGGA	SMC13T.A1.F	3082	1129	1.52498377676833	32.5438027255029	0	GSE132257NM	CRC without LM	1	1	NK_T_cell	NK_T_cell	NK_T_cell
GSE132257NM_SMC13T.A1.F_ATGAGGGAGCGGCTTC	SMC13T.A1.F	1846	850	3.57529794149512	29.1440953412784	0	GSE132257NM	CRC without LM	2	2	NK_T_cell	NK_T_cell	NK_T_cell
GSE132257NM_SMC13T.A1.F_ATGAGGGAGGCATGGT	SMC13T.A1.F	17813	3003	11.9182619435244	30.7640487284567	0	GSE132257NM	CRC without LM	5	5	epithelial_cell	epithelial_cell	epithelial_cell
GSE132257NM_SMC13T.A1.F_ATGAGGGAGTTCGCGC	SMC13T.A1.F	17916	3214	6.67559723152489	35.9678499665104	0	GSE132257NM	CRC without LM	12	12	epithelial_cell	epithelial_cell	epithelial_cell
GSE132257NM_SMC13T.A1.F_ATGAGGGGTGTGCCTG	SMC13T.A1.F	1361	758	3.96767083027186	20.7935341660544	0	GSE132257NM	CRC without LM	0	0	NK_T_cell	NK_T_cell	NK_T_cell
GSE132257NM_SMC13T.A1.F_ATGAGGGTCGGCATCG	SMC13T.A1.F	3007	918	1.13069504489524	44.3631526438311	0	GSE132257NM	CRC without LM	0	0	NK_T_cell	NK_T_cell	NK_T_cell
GSE132257NM_SMC13T.A1.F_ATGCGATAGGTAGCTG	SMC13T.A1.F	2776	840	3.53025936599424	49.171469740634	0	GSE132257NM	CRC without LM	4	4	B_cell	B_cell	B_cell
GSE132257NM_SMC13T.A1.F_ATGCGATCAAATCCGT	SMC13T.A1.F	4131	754	2.08182038247398	65.1658194141854	0	GSE132257NM	CRC without LM	7	7	epithelial_cell	epithelial_cell	epithelial_cell
GSE132257NM_SMC13T.A1.F_ATGCGATCACTTACGA	SMC13T.A1.F	12454	2826	3.22787859322306	18.0423960173438	0	GSE132257NM	CRC without LM	9	9	myeloid_cell	myeloid_cell	myeloid_cell
GSE132257NM_SMC13T.A1.F_ATGCGATGTTACCAGT	SMC13T.A1.F	2364	782	1.48054145516074	45.8967851099831	0	GSE132257NM	CRC without LM	2	2	NK_T_cell	NK_T_cell	NK_T_cell
GSE132257NM_SMC13T.A1.F_ATGCGATGTTTGCATG	SMC13T.A1.F	17897	3335	6.23009442923395	33.6033972174107	0	GSE132257NM	CRC without LM	5	5	epithelial_cell	epithelial_cell	epithelial_cell
GSE132257NM_SMC13T.A1.F_ATGCGATTCAGTACGT	SMC13T.A1.F	8518	1887	4.44940126790326	42.016905376849	0	GSE132257NM	CRC without LM	5	5	epithelial_cell	epithelial_cell	epithelial_cell
GSE132257NM_SMC13T.A1.F_ATGCGATTCAGTTGAC	SMC13T.A1.F	2494	921	2.24538893344026	33.9214113873296	0	GSE132257NM	CRC without LM	0	0	NK_T_cell	NK_T_cell	NK_T_cell
GSE132257NM_SMC13T.A1.F_ATGCGATTCCGCATCT	SMC13T.A1.F	1718	830	5.58789289871944	21.3038416763679	0	GSE132257NM	CRC without LM	0	0	NK_T_cell	NK_T_cell	NK_T_cell
GSE132257NM_SMC13T.A1.F_ATGCGATTCCGCGGTA	SMC13T.A1.F	27636	3836	5.43132146475611	41.2686351136199	0	GSE132257NM	CRC without LM	5	5	epithelial_cell	epithelial_cell	epithelial_cell
GSE132257NM_SMC13T.A1.F_ATGGGAGAGGTGCAAC	SMC13T.A1.F	36577	4965	10.8620171145802	35.4895152691582	0	GSE132257NM	CRC without LM	5	5	epithelial_cell	epithelial_cell	epithelial_cell
GSE132257NM_SMC13T.A1.F_ATGGGAGCATGGAATA	SMC13T.A1.F	25221	3936	7.66821299710559	38.2895206375639	0	GSE132257NM	CRC without LM	5	5	epithelial_cell	epithelial_cell	epithelial_cell
GSE132257NM_SMC13T.A1.F_ATGGGAGGTACCTACA	SMC13T.A1.F	1976	886	2.83400809716599	29.6558704453441	0	GSE132257NM	CRC without LM	0	0	NK_T_cell	NK_T_cell	NK_T_cell
GSE132257NM_SMC13T.A1.F_ATGGGAGGTCTAGAGG	SMC13T.A1.F	16081	2996	7.00205211118712	38.517505130278	0	GSE132257NM	CRC without LM	5	5	epithelial_cell	epithelial_cell	epithelial_cell
GSE132257NM_SMC13T.A1.F_ATGGGAGGTTCCACGG	SMC13T.A1.F	32419	4518	5.07726950245227	34.8345106264845	0	GSE132257NM	CRC without LM	5	5	epithelial_cell	epithelial_cell	epithelial_cell
GSE132257NM_SMC13T.A1.F_ATGTGTGAGATGTGTA	SMC13T.A1.F	1208	565	4.3046357615894	27.0695364238411	0	GSE132257NM	CRC without LM	2	2	NK_T_cell	NK_T_cell	NK_T_cell
GSE132257NM_SMC13T.A1.F_ATGTGTGCATCTCCCA	SMC13T.A1.F	1869	773	3.74531835205993	25.2006420545746	0	GSE132257NM	CRC without LM	0	0	NK_T_cell	NK_T_cell	NK_T_cell
GSE132257NM_SMC13T.A1.F_ATGTGTGGTTCCGGCA	SMC13T.A1.F	3317	604	3.19565872776605	21.2239975881821	0	GSE132257NM	CRC without LM	9	9	myeloid_cell	myeloid_cell	myeloid_cell
GSE132257NM_SMC13T.A1.F_ATGTGTGTCAAGGCTT	SMC13T.A1.F	1295	631	3.01158301158301	21.3127413127413	0	GSE132257NM	CRC without LM	2	2	NK_T_cell	NK_T_cell	NK_T_cell
GSE132257NM_SMC13T.A1.F_ATGTGTGTCGCCTGTT	SMC13T.A1.F	1536	779	3.38541666666667	22.0703125	0	GSE132257NM	CRC without LM	1	1	NK_T_cell	NK_T_cell	NK_T_cell
GSE132257NM_SMC13T.A1.F_ATTACTCAGGGTGTGT	SMC13T.A1.F	1732	688	3.17551963048499	34.7575057736721	0	GSE132257NM	CRC without LM	2	2	NK_T_cell	NK_T_cell	NK_T_cell
GSE132257NM_SMC13T.A1.F_ATTACTCCACCAGGCT	SMC13T.A1.F	25692	4195	3.17219367896622	32.8506928226685	0	GSE132257NM	CRC without LM	14	14	NK_T_cell	NK_T_cell	NK_T_cell
GSE132257NM_SMC13T.A1.F_ATTACTCGTCTCCACT	SMC13T.A1.F	19374	2759	15.8150098069578	42.6138123257975	0	GSE132257NM	CRC without LM	5	5	epithelial_cell	epithelial_cell	epithelial_cell
GSE132257NM_SMC13T.A1.F_ATTACTCGTTGGTAAA	SMC13T.A1.F	1121	494	5.88760035682426	37.9125780553078	0	GSE132257NM	CRC without LM	4	4	B_cell	B_cell	B_cell
GSE132257NM_SMC13T.A1.F_ATTACTCTCCTTGACC	SMC13T.A1.F	2734	1238	2.04828090709583	22.1287490855889	0	GSE132257NM	CRC without LM	1	1	NK_T_cell	NK_T_cell	NK_T_cell
GSE132257NM_SMC13T.A1.F_ATTACTCTCGCATGAT	SMC13T.A1.F	2365	930	4.77801268498943	29.9788583509514	0	GSE132257NM	CRC without LM	1	1	NK_T_cell	NK_T_cell	NK_T_cell
GSE132257NM_SMC13T.A1.F_ATTACTCTCGTCCAGG	SMC13T.A1.F	18775	3513	15.6857523302264	31.0412782956059	0	GSE132257NM	CRC without LM	5	5	epithelial_cell	epithelial_cell	epithelial_cell
GSE132257NM_SMC13T.A1.F_ATTATCCAGAGGACGG	SMC13T.A1.F	8537	2536	3.97094998242942	23.4040060911327	0	GSE132257NM	CRC without LM	10	10	CAF	CAF	ITGA11+CAF
GSE132257NM_SMC13T.A1.F_ATTATCCAGTGGAGTC	SMC13T.A1.F	11797	2536	5.62854963126219	13.1389336271934	0	GSE132257NM	CRC without LM	9	9	myeloid_cell	myeloid_cell	myeloid_cell
GSE132257NM_SMC13T.A1.F_ATTATCCCAAACAACA	SMC13T.A1.F	15409	3431	7.31390745668116	30.2290868972678	0	GSE132257NM	CRC without LM	5	5	epithelial_cell	epithelial_cell	epithelial_cell
GSE132257NM_SMC13T.A1.F_ATTATCCCATTGAGCT	SMC13T.A1.F	1369	690	4.09057706355004	22.2059897735573	0	GSE132257NM	CRC without LM	0	0	NK_T_cell	NK_T_cell	NK_T_cell
GSE132257NM_SMC13T.A1.F_ATTATCCGTTGACGTT	SMC13T.A1.F	1682	729	5.05350772889417	27.2294887039239	0	GSE132257NM	CRC without LM	2	2	NK_T_cell	NK_T_cell	NK_T_cell
GSE132257NM_SMC13T.A1.F_ATTATCCTCACTTCAT	SMC13T.A1.F	2839	980	0.140894681225784	41.1764705882353	0	GSE132257NM	CRC without LM	13	13	epithelial_cell	epithelial_cell	epithelial_cell
GSE132257NM_SMC13T.A1.F_ATTATCCTCTCCAACC	SMC13T.A1.F	3097	1025	2.6800129157249	27.3167581530513	0	GSE132257NM	CRC without LM	16	16	Mast_cell	Mast_cell	Mast_cell
GSE132257NM_SMC13T.A1.F_ATTCTACAGTTGTAGA	SMC13T.A1.F	2174	857	2.89788408463661	32.3367065317387	0	GSE132257NM	CRC without LM	1	1	NK_T_cell	NK_T_cell	NK_T_cell
GSE132257NM_SMC13T.A1.F_ATTCTACCACCAGGCT	SMC13T.A1.F	2281	1051	2.4989039894783	15.6071898290224	0	GSE132257NM	CRC without LM	0	0	NK_T_cell	NK_T_cell	NK_T_cell
GSE132257NM_SMC13T.A1.F_ATTCTACCATGTTCCC	SMC13T.A1.F	1549	727	2.25952227243383	29.7611362169141	0	GSE132257NM	CRC without LM	2	2	NK_T_cell	NK_T_cell	NK_T_cell
GSE132257NM_SMC13T.A1.F_ATTCTACGTCTGATCA	SMC13T.A1.F	13174	2484	8.72931531805071	40.4812509488386	0	GSE132257NM	CRC without LM	5	5	epithelial_cell	epithelial_cell	epithelial_cell
GSE132257NM_SMC13T.A1.F_ATTCTACGTCTGATTG	SMC13T.A1.F	1536	832	2.1484375	16.8619791666667	0	GSE132257NM	CRC without LM	1	1	NK_T_cell	NK_T_cell	NK_T_cell
GSE132257NM_SMC13T.A1.F_ATTCTACTCAACGAAA	SMC13T.A1.F	7184	1970	2.67260579064588	15.9799554565702	0	GSE132257NM	CRC without LM	11	11	myeloid_cell	myeloid_cell	myeloid_cell
GSE132257NM_SMC13T.A1.F_ATTGGACAGTGGCACA	SMC13T.A1.F	14605	2680	3.1153714481342	12.6258130777131	0	GSE132257NM	CRC without LM	9	9	myeloid_cell	myeloid_cell	myeloid_cell
GSE132257NM_SMC13T.A1.F_ATTGGACCAAGTTCTG	SMC13T.A1.F	5013	1472	12.0885697187313	33.4929184121285	0	GSE132257NM	CRC without LM	5	5	epithelial_cell	epithelial_cell	epithelial_cell
GSE132257NM_SMC13T.A1.F_ATTGGACCAGCATGAG	SMC13T.A1.F	9231	2523	5.47069656591918	15.4371140721482	0	GSE132257NM	CRC without LM	12	12	epithelial_cell	epithelial_cell	epithelial_cell
GSE132257NM_SMC13T.A1.F_ATTGGACTCCGTAGGC	SMC13T.A1.F	2464	966	2.47564935064935	24.7159090909091	0	GSE132257NM	CRC without LM	16	16	Mast_cell	Mast_cell	Mast_cell
GSE132257NM_SMC13T.A1.F_ATTGGTGAGCCGGTAA	SMC13T.A1.F	14075	2573	18.2806394316163	32.8241563055062	0.00710479573712256	GSE132257NM	CRC without LM	12	12	epithelial_cell	epithelial_cell	epithelial_cell
GSE132257NM_SMC13T.A1.F_ATTGGTGAGTTAGGTA	SMC13T.A1.F	2673	939	3.36700336700337	39.8802843247288	0	GSE132257NM	CRC without LM	4	4	B_cell	B_cell	B_cell
GSE132257NM_SMC13T.A1.F_ATTGGTGCAAGGCTCC	SMC13T.A1.F	1936	753	2.37603305785124	36.0020661157025	0	GSE132257NM	CRC without LM	2	2	NK_T_cell	NK_T_cell	NK_T_cell
GSE132257NM_SMC13T.A1.F_ATTGGTGCATTCCTGC	SMC13T.A1.F	1241	327	13.0539887187752	13.5374697824335	0	GSE132257NM	CRC without LM	3	3	plasma_cell	plasma_cell	plasma_cell
GSE132257NM_SMC13T.A1.F_ATTGGTGGTAAATGTG	SMC13T.A1.F	30419	4474	5.73983365659621	33.942601663434	0	GSE132257NM	CRC without LM	5	5	epithelial_cell	epithelial_cell	epithelial_cell
GSE132257NM_SMC13T.A1.F_ATTGGTGGTGCTAGCC	SMC13T.A1.F	27662	3751	3.63675800737474	48.8865591786566	0	GSE132257NM	CRC without LM	5	5	epithelial_cell	epithelial_cell	epithelial_cell
GSE132257NM_SMC13T.A1.F_ATTGGTGTCAGCATGT	SMC13T.A1.F	3624	1122	1.95916114790287	41.1147902869757	0	GSE132257NM	CRC without LM	0	0	NK_T_cell	NK_T_cell	NK_T_cell
GSE132257NM_SMC13T.A1.F_ATTGGTGTCTAACTCT	SMC13T.A1.F	22287	3063	1.93834971059362	48.4587427648405	0	GSE132257NM	CRC without LM	13	13	epithelial_cell	epithelial_cell	epithelial_cell
GSE132257NM_SMC13T.A1.F_ATTTCTGAGACTACAA	SMC13T.A1.F	17235	3241	3.2550043516101	16.4200754279083	0	GSE132257NM	CRC without LM	9	9	myeloid_cell	myeloid_cell	myeloid_cell
GSE132257NM_SMC13T.A1.F_ATTTCTGAGCAGGCTA	SMC13T.A1.F	1780	775	2.97752808988764	29.3820224719101	0	GSE132257NM	CRC without LM	0	0	NK_T_cell	NK_T_cell	NK_T_cell
GSE132257NM_SMC13T.A1.F_ATTTCTGAGCATCATC	SMC13T.A1.F	2977	1088	2.4857238831038	29.8622774605307	0	GSE132257NM	CRC without LM	1	1	NK_T_cell	NK_T_cell	NK_T_cell
GSE132257NM_SMC13T.A1.F_ATTTCTGAGCTAGTGG	SMC13T.A1.F	1078	605	1.76252319109462	24.9536178107607	0	GSE132257NM	CRC without LM	0	0	NK_T_cell	NK_T_cell	NK_T_cell
GSE132257NM_SMC13T.A1.F_ATTTCTGCAGTAGAGC	SMC13T.A1.F	3353	913	3.90694900089472	41.6045332538026	0	GSE132257NM	CRC without LM	0	0	NK_T_cell	NK_T_cell	NK_T_cell
GSE132257NM_SMC13T.A1.F_ATTTCTGCATAGGATA	SMC13T.A1.F	1517	647	3.2300593276203	22.1489782465392	0	GSE132257NM	CRC without LM	0	0	NK_T_cell	NK_T_cell	NK_T_cell
GSE132257NM_SMC13T.A1.F_ATTTCTGGTCTGATCA	SMC13T.A1.F	1530	726	2.35294117647059	25.0326797385621	0	GSE132257NM	CRC without LM	2	2	NK_T_cell	NK_T_cell	NK_T_cell
GSE132257NM_SMC13T.A1.F_ATTTCTGTCTATCGCC	SMC13T.A1.F	16009	1215	0.824536198388407	7.82060091198701	0	GSE132257NM	CRC without LM	3	3	plasma_cell	plasma_cell	plasma_cell
GSE132257NM_SMC13T.A1.F_CAACCAAAGCAGGCTA	SMC13T.A1.F	2720	1052	14.0441176470588	8.23529411764706	0	GSE132257NM	CRC without LM	10	10	CAF	CAF	ITGA11+CAF
GSE132257NM_SMC13T.A1.F_CAACCAAGTGCTTCTC	SMC13T.A1.F	14474	3057	7.06784579245544	33.9574409285616	0	GSE132257NM	CRC without LM	5	5	epithelial_cell	epithelial_cell	epithelial_cell
GSE132257NM_SMC13T.A1.F_CAACCAATCAGAGGTG	SMC13T.A1.F	28661	4255	5.88604724189665	33.8020306339625	0	GSE132257NM	CRC without LM	5	5	epithelial_cell	epithelial_cell	epithelial_cell
GSE132257NM_SMC13T.A1.F_CAACCAATCCGCTGTT	SMC13T.A1.F	24657	3840	8.88185910694732	24.094577604737	0	GSE132257NM	CRC without LM	12	12	epithelial_cell	epithelial_cell	epithelial_cell
GSE132257NM_SMC13T.A1.F_CAACCTCCATGGATGG	SMC13T.A1.F	2660	877	3.94736842105263	33.4210526315789	0	GSE132257NM	CRC without LM	0	0	NK_T_cell	NK_T_cell	NK_T_cell
GSE132257NM_SMC13T.A1.F_CAACCTCTCTAACTTC	SMC13T.A1.F	12815	2850	3.11353882169333	9.86344127975029	0	GSE132257NM	CRC without LM	9	9	myeloid_cell	myeloid_cell	myeloid_cell
GSE132257NM_SMC13T.A1.F_CAACTAGAGCCACGTC	SMC13T.A1.F	3253	804	4.1500153704273	9.22225637872733	0	GSE132257NM	CRC without LM	11	11	myeloid_cell	myeloid_cell	myeloid_cell
GSE132257NM_SMC13T.A1.F_CAACTAGAGCTGATAA	SMC13T.A1.F	13032	1895	1.53468385512584	57.2513812154696	0	GSE132257NM	CRC without LM	13	13	epithelial_cell	epithelial_cell	epithelial_cell
GSE132257NM_SMC13T.A1.F_CAACTAGAGTGTACCT	SMC13T.A1.F	9018	1629	19.7050343756931	40.9292526058993	0	GSE132257NM	CRC without LM	7	7	epithelial_cell	epithelial_cell	epithelial_cell
GSE132257NM_SMC13T.A1.F_CAACTAGGTCTTCTCG	SMC13T.A1.F	2680	796	2.53731343283582	41.7537313432836	0	GSE132257NM	CRC without LM	0	0	NK_T_cell	NK_T_cell	NK_T_cell
GSE132257NM_SMC13T.A1.F_CAACTAGGTTCAGTAC	SMC13T.A1.F	45645	4925	12.7440026289846	41.3210647387447	0	GSE132257NM	CRC without LM	5	5	epithelial_cell	epithelial_cell	epithelial_cell
GSE132257NM_SMC13T.A1.F_CAAGAAAAGAGTAATC	SMC13T.A1.F	2174	762	2.34590616375345	44.8482060717571	0	GSE132257NM	CRC without LM	2	2	NK_T_cell	NK_T_cell	NK_T_cell
GSE132257NM_SMC13T.A1.F_CAAGAAAAGGCAAAGA	SMC13T.A1.F	8373	2079	4.34730681953899	12.4089334766511	0	GSE132257NM	CRC without LM	9	9	myeloid_cell	myeloid_cell	myeloid_cell
GSE132257NM_SMC13T.A1.F_CAAGAAAAGTTGAGAT	SMC13T.A1.F	2149	735	3.39692880409493	42.3918101442531	0	GSE132257NM	CRC without LM	4	4	B_cell	B_cell	B_cell
GSE132257NM_SMC13T.A1.F_CAAGAAAGTATTACCG	SMC13T.A1.F	2458	904	1.13913751017087	35.6387306753458	0	GSE132257NM	CRC without LM	2	2	NK_T_cell	NK_T_cell	NK_T_cell
GSE132257NM_SMC13T.A1.F_CAAGAAAGTATTCTCT	SMC13T.A1.F	2110	802	2.08530805687204	39.8104265402844	0	GSE132257NM	CRC without LM	2	2	NK_T_cell	NK_T_cell	NK_T_cell
GSE132257NM_SMC13T.A1.F_CAAGAAATCAAGAAGT	SMC13T.A1.F	15100	2788	9.82781456953642	39.9337748344371	0	GSE132257NM	CRC without LM	5	5	epithelial_cell	epithelial_cell	epithelial_cell
GSE132257NM_SMC13T.A1.F_CAAGATCGTACTTCTT	SMC13T.A1.F	17885	3414	8.97400055912776	29.6058149287112	0	GSE132257NM	CRC without LM	5	5	epithelial_cell	epithelial_cell	epithelial_cell
GSE132257NM_SMC13T.A1.F_CAAGATCGTCCGAATT	SMC13T.A1.F	4960	1660	3.42741935483871	29.9395161290323	0	GSE132257NM	CRC without LM	1	1	NK_T_cell	NK_T_cell	NK_T_cell
GSE132257NM_SMC13T.A1.F_CAAGATCGTCTAAAGA	SMC13T.A1.F	44790	4991	6.82741683411476	38.3456128600134	0	GSE132257NM	CRC without LM	5	5	epithelial_cell	epithelial_cell	epithelial_cell
GSE132257NM_SMC13T.A1.F_CAAGATCGTGACGGTA	SMC13T.A1.F	5065	1700	1.73741362290227	24.2645607107601	0.0197433366238894	GSE132257NM	CRC without LM	10	10	CAF	CAF	ITGA11+CAF
GSE132257NM_SMC13T.A1.F_CAAGATCTCAACACGT	SMC13T.A1.F	27806	3797	7.09559087966626	35.2441919010286	0	GSE132257NM	CRC without LM	5	5	epithelial_cell	epithelial_cell	epithelial_cell
GSE132257NM_SMC13T.A1.F_CAAGGCCAGAATGTTG	SMC13T.A1.F	8351	1772	3.18524727577536	22.0811878816908	0	GSE132257NM	CRC without LM	11	11	myeloid_cell	myeloid_cell	myeloid_cell
GSE132257NM_SMC13T.A1.F_CAAGGCCAGATACACA	SMC13T.A1.F	2693	1119	5.45859636093576	14.2963238024508	0	GSE132257NM	CRC without LM	9	9	myeloid_cell	myeloid_cell	myeloid_cell
GSE132257NM_SMC13T.A1.F_CAAGGCCAGCCCAATT	SMC13T.A1.F	1076	478	2.23048327137546	30.3903345724907	0	GSE132257NM	CRC without LM	16	16	Mast_cell	Mast_cell	Mast_cell
GSE132257NM_SMC13T.A1.F_CAAGGCCAGGAGTACC	SMC13T.A1.F	1816	885	1.9273127753304	18.557268722467	0	GSE132257NM	CRC without LM	0	0	NK_T_cell	NK_T_cell	NK_T_cell
GSE132257NM_SMC13T.A1.F_CAAGGCCGTAAATACG	SMC13T.A1.F	3355	1152	4.82861400894188	27.9284649776453	0	GSE132257NM	CRC without LM	4	4	B_cell	B_cell	B_cell
GSE132257NM_SMC13T.A1.F_CAAGGCCGTCCCTTGT	SMC13T.A1.F	1861	715	4.35249865663622	33.7990327780763	0	GSE132257NM	CRC without LM	2	2	NK_T_cell	NK_T_cell	NK_T_cell
GSE132257NM_SMC13T.A1.F_CAAGGCCTCAGTCCCT	SMC13T.A1.F	2315	833	2.93736501079914	40.9503239740821	0	GSE132257NM	CRC without LM	0	0	NK_T_cell	NK_T_cell	NK_T_cell
GSE132257NM_SMC13T.A1.F_CAAGGCCTCATGTCCC	SMC13T.A1.F	1143	505	0.962379702537183	23.6220472440945	0	GSE132257NM	CRC without LM	8	8	NK_T_cell	NK_T_cell	NK_T_cell
GSE132257NM_SMC13T.A1.F_CAAGGCCTCCCAGGTG	SMC13T.A1.F	20556	1381	0.574041642342868	5.15664526172407	0	GSE132257NM	CRC without LM	6	6	plasma_cell	plasma_cell	plasma_cell
GSE132257NM_SMC13T.A1.F_CAAGGCCTCCGTCAAA	SMC13T.A1.F	3384	1334	1.83215130023641	22.5177304964539	0	GSE132257NM	CRC without LM	1	1	NK_T_cell	NK_T_cell	NK_T_cell
GSE132257NM_SMC13T.A1.F_CAAGTTGAGAATAGGG	SMC13T.A1.F	1915	812	4.64751958224543	29.8172323759791	0	GSE132257NM	CRC without LM	1	1	NK_T_cell	NK_T_cell	NK_T_cell
GSE132257NM_SMC13T.A1.F_CAAGTTGTCCCGGATG	SMC13T.A1.F	25216	3921	4.63594543147208	10.8621510152284	0.00396573604060914	GSE132257NM	CRC without LM	9	9	myeloid_cell	myeloid_cell	myeloid_cell
GSE132257NM_SMC13T.A1.F_CAAGTTGTCTGCAAGT	SMC13T.A1.F	2107	692	7.78357854769815	40.4366397721879	0	GSE132257NM	CRC without LM	11	11	myeloid_cell	myeloid_cell	myeloid_cell
GSE132257NM_SMC13T.A1.F_CACAAACAGGAGTTTA	SMC13T.A1.F	2316	859	4.2314335060449	38.0397236614853	0	GSE132257NM	CRC without LM	4	4	B_cell	B_cell	B_cell
GSE132257NM_SMC13T.A1.F_CACAAACCAATGGAGC	SMC13T.A1.F	1930	798	4.09326424870466	29.119170984456	0	GSE132257NM	CRC without LM	0	0	NK_T_cell	NK_T_cell	NK_T_cell
GSE132257NM_SMC13T.A1.F_CACAAACCAGATAATG	SMC13T.A1.F	2263	838	2.16526734423332	34.909412284578	0	GSE132257NM	CRC without LM	2	2	NK_T_cell	NK_T_cell	NK_T_cell
GSE132257NM_SMC13T.A1.F_CACAAACCAGCTGTGC	SMC13T.A1.F	1678	570	6.31704410011919	42.2526817640048	0	GSE132257NM	CRC without LM	4	4	B_cell	B_cell	B_cell
GSE132257NM_SMC13T.A1.F_CACAAACCATCCGCGA	SMC13T.A1.F	2605	1116	2.07293666026871	23.3013435700576	0	GSE132257NM	CRC without LM	1	1	NK_T_cell	NK_T_cell	NK_T_cell
GSE132257NM_SMC13T.A1.F_CACAAACGTAGCAAAT	SMC13T.A1.F	2523	855	3.96353547364249	33.5315101070155	0	GSE132257NM	CRC without LM	0	0	NK_T_cell	NK_T_cell	NK_T_cell
GSE132257NM_SMC13T.A1.F_CACAAACGTTACGCGC	SMC13T.A1.F	2164	839	3.41959334565619	25	0	GSE132257NM	CRC without LM	16	16	Mast_cell	Mast_cell	Mast_cell
GSE132257NM_SMC13T.A1.F_CACAAACTCGCGGATC	SMC13T.A1.F	13012	2524	12.5115278204734	38.9025514909314	0	GSE132257NM	CRC without LM	12	12	epithelial_cell	epithelial_cell	epithelial_cell
GSE132257NM_SMC13T.A1.F_CACACAAAGCAACGGT	SMC13T.A1.F	4005	1631	2.62172284644195	17.4032459425718	0	GSE132257NM	CRC without LM	14	14	NK_T_cell	NK_T_cell	NK_T_cell
GSE132257NM_SMC13T.A1.F_CACACAAAGTCCCACG	SMC13T.A1.F	13006	2462	13.3861294787021	37.0521297862525	0	GSE132257NM	CRC without LM	5	5	epithelial_cell	epithelial_cell	epithelial_cell
GSE132257NM_SMC13T.A1.F_CACACAACAGCCACCA	SMC13T.A1.F	8295	810	1.14526823387583	4.94273658830621	0	GSE132257NM	CRC without LM	3	3	plasma_cell	plasma_cell	plasma_cell
GSE132257NM_SMC13T.A1.F_CACACAAGTTGGTGGA	SMC13T.A1.F	4654	1475	3.8031800601633	32.7675118177911	0	GSE132257NM	CRC without LM	1	1	NK_T_cell	NK_T_cell	NK_T_cell
GSE132257NM_SMC13T.A1.F_CACACAATCACAAACC	SMC13T.A1.F	2942	878	1.80149558123725	43.0659415363698	0	GSE132257NM	CRC without LM	2	2	NK_T_cell	NK_T_cell	NK_T_cell
GSE132257NM_SMC13T.A1.F_CACACAATCTCAACTT	SMC13T.A1.F	3144	1204	2.35368956743003	19.4974554707379	0	GSE132257NM	CRC without LM	1	1	NK_T_cell	NK_T_cell	NK_T_cell
GSE132257NM_SMC13T.A1.F_CACACAATCTCTAAGG	SMC13T.A1.F	1739	707	4.88786658999425	31.2248418631397	0	GSE132257NM	CRC without LM	2	2	NK_T_cell	NK_T_cell	NK_T_cell
GSE132257NM_SMC13T.A1.F_CACACCTAGCATGGCA	SMC13T.A1.F	2912	995	2.54120879120879	37.7403846153846	0	GSE132257NM	CRC without LM	0	0	NK_T_cell	NK_T_cell	NK_T_cell
GSE132257NM_SMC13T.A1.F_CACACCTCACTTGGAT	SMC13T.A1.F	42960	4785	10.377094972067	41.4501862197393	0	GSE132257NM	CRC without LM	5	5	epithelial_cell	epithelial_cell	epithelial_cell
GSE132257NM_SMC13T.A1.F_CACACCTCATCATCCC	SMC13T.A1.F	9480	1685	4.59915611814346	52.1518987341772	0	GSE132257NM	CRC without LM	7	7	epithelial_cell	epithelial_cell	epithelial_cell
GSE132257NM_SMC13T.A1.F_CACACCTTCACATAGC	SMC13T.A1.F	19749	3724	6.32943440174186	35.4802774824042	0	GSE132257NM	CRC without LM	5	5	epithelial_cell	epithelial_cell	epithelial_cell
GSE132257NM_SMC13T.A1.F_CACACCTTCTAACTGG	SMC13T.A1.F	1860	657	2.41935483870968	37.9569892473118	0	GSE132257NM	CRC without LM	4	4	B_cell	B_cell	B_cell
GSE132257NM_SMC13T.A1.F_CACACTCAGACTTTCG	SMC13T.A1.F	1909	945	0.995285489785228	16.3436354112101	0	GSE132257NM	CRC without LM	0	0	NK_T_cell	NK_T_cell	NK_T_cell
GSE132257NM_SMC13T.A1.F_CACACTCAGATCCTGT	SMC13T.A1.F	2443	906	1.30986492018011	32.5828898894801	0	GSE132257NM	CRC without LM	2	2	NK_T_cell	NK_T_cell	NK_T_cell
GSE132257NM_SMC13T.A1.F_CACACTCCAATAACGA	SMC13T.A1.F	4504	1623	5.43960923623446	25.6438721136767	0	GSE132257NM	CRC without LM	10	10	CAF	CAF	ITGA11+CAF
GSE132257NM_SMC13T.A1.F_CACACTCCAATTGCTG	SMC13T.A1.F	2403	780	1.99750312109863	42.4469413233458	0	GSE132257NM	CRC without LM	0	0	NK_T_cell	NK_T_cell	NK_T_cell
GSE132257NM_SMC13T.A1.F_CACACTCCACATGTGT	SMC13T.A1.F	2096	834	1.86068702290076	22.0896946564885	0	GSE132257NM	CRC without LM	0	0	NK_T_cell	NK_T_cell	NK_T_cell
GSE132257NM_SMC13T.A1.F_CACACTCCATTCCTCG	SMC13T.A1.F	5727	1540	1.95564868168325	39.7241138466911	0	GSE132257NM	CRC without LM	0	0	NK_T_cell	NK_T_cell	NK_T_cell
GSE132257NM_SMC13T.A1.F_CACACTCGTAAATGTG	SMC13T.A1.F	2461	885	2.0723283218204	35.3108492482731	0	GSE132257NM	CRC without LM	0	0	NK_T_cell	NK_T_cell	NK_T_cell
GSE132257NM_SMC13T.A1.F_CACACTCGTAAGTTCC	SMC13T.A1.F	6655	1876	4.82344102178813	16.9196093163035	0	GSE132257NM	CRC without LM	11	11	myeloid_cell	myeloid_cell	myeloid_cell
GSE132257NM_SMC13T.A1.F_CACACTCGTTTGGGCC	SMC13T.A1.F	2670	918	3.67041198501873	36.7041198501873	0	GSE132257NM	CRC without LM	0	0	NK_T_cell	NK_T_cell	NK_T_cell
GSE132257NM_SMC13T.A1.F_CACACTCTCCGTACAA	SMC13T.A1.F	3518	1136	2.01819215463331	35.7873791927231	0	GSE132257NM	CRC without LM	4	4	B_cell	B_cell	B_cell
GSE132257NM_SMC13T.A1.F_CACAGGCAGACTAAGT	SMC13T.A1.F	15083	1544	0.994497115958364	6.61672081150965	0	GSE132257NM	CRC without LM	6	6	plasma_cell	plasma_cell	plasma_cell
GSE132257NM_SMC13T.A1.F_CACAGGCAGGACAGCT	SMC13T.A1.F	3625	1190	6.92413793103448	24.5793103448276	0	GSE132257NM	CRC without LM	11	11	myeloid_cell	myeloid_cell	myeloid_cell
GSE132257NM_SMC13T.A1.F_CACAGGCAGGCTCATT	SMC13T.A1.F	2837	1141	1.97391610856539	23.6164962989073	0	GSE132257NM	CRC without LM	1	1	NK_T_cell	NK_T_cell	NK_T_cell
GSE132257NM_SMC13T.A1.F_CACAGGCCATGGAATA	SMC13T.A1.F	8795	1594	5.54860716316089	48.5844229675952	0	GSE132257NM	CRC without LM	13	13	epithelial_cell	epithelial_cell	epithelial_cell
GSE132257NM_SMC13T.A1.F_CACAGGCCATGGATGG	SMC13T.A1.F	2335	991	1.45610278372591	25.6531049250535	0	GSE132257NM	CRC without LM	0	0	NK_T_cell	NK_T_cell	NK_T_cell
GSE132257NM_SMC13T.A1.F_CACAGGCGTAAATACG	SMC13T.A1.F	8447	2777	4.19083698354445	19.1902450574168	0	GSE132257NM	CRC without LM	15	15	endothelial_cell	endothelial_cell	endothelial_cell
GSE132257NM_SMC13T.A1.F_CACAGGCTCGAGCCCA	SMC13T.A1.F	3083	1329	2.5300032435939	27.6354200454103	0	GSE132257NM	CRC without LM	0	0	NK_T_cell	NK_T_cell	NK_T_cell
GSE132257NM_SMC13T.A1.F_CACAGGCTCGCACTCT	SMC13T.A1.F	16703	1689	1.17942884511764	14.9434233371251	0	GSE132257NM	CRC without LM	6	6	plasma_cell	plasma_cell	plasma_cell
GSE132257NM_SMC13T.A1.F_CACAGTAAGATCCCGC	SMC13T.A1.F	7974	2372	5.35490343616754	21.5826435916729	0	GSE132257NM	CRC without LM	14	14	NK_T_cell	NK_T_cell	NK_T_cell
GSE132257NM_SMC13T.A1.F_CACAGTACAGTAAGCG	SMC13T.A1.F	12120	2687	4.81848184818482	15.2805280528053	0	GSE132257NM	CRC without LM	9	9	myeloid_cell	myeloid_cell	myeloid_cell
GSE132257NM_SMC13T.A1.F_CACAGTACAGTCTTCC	SMC13T.A1.F	1724	879	2.37819025522042	19.0835266821346	0	GSE132257NM	CRC without LM	1	1	NK_T_cell	NK_T_cell	NK_T_cell
GSE132257NM_SMC13T.A1.F_CACAGTAGTCCCTTGT	SMC13T.A1.F	14365	2668	2.54785938043857	22.9098503306648	0	GSE132257NM	CRC without LM	9	9	myeloid_cell	myeloid_cell	myeloid_cell
GSE132257NM_SMC13T.A1.F_CACAGTAGTGTGAATA	SMC13T.A1.F	14206	2549	6.35646909756441	44.6360692665071	0	GSE132257NM	CRC without LM	5	5	epithelial_cell	epithelial_cell	epithelial_cell
GSE132257NM_SMC13T.A1.F_CACAGTATCATGTAGC	SMC13T.A1.F	2585	1062	1.66344294003868	22.2437137330754	0	GSE132257NM	CRC without LM	16	16	Mast_cell	Mast_cell	Mast_cell
GSE132257NM_SMC13T.A1.F_CACAGTATCATTGCCC	SMC13T.A1.F	2081	768	2.45074483421432	39.8846708313311	0	GSE132257NM	CRC without LM	4	4	B_cell	B_cell	B_cell
GSE132257NM_SMC13T.A1.F_CACAGTATCCTTAATC	SMC13T.A1.F	28974	4708	5.17360392075654	29.5678884517153	0	GSE132257NM	CRC without LM	13	13	epithelial_cell	epithelial_cell	epithelial_cell
GSE132257NM_SMC13T.A1.F_CACAGTATCTAACTTC	SMC13T.A1.F	3223	981	2.26497052435619	42.5690350605026	0.0310269934843314	GSE132257NM	CRC without LM	0	0	NK_T_cell	NK_T_cell	NK_T_cell
GSE132257NM_SMC13T.A1.F_CACATAGGTAGAGCTG	SMC13T.A1.F	7793	1394	1.65533170794303	20.3002694726036	0	GSE132257NM	CRC without LM	6	6	plasma_cell	plasma_cell	plasma_cell
GSE132257NM_SMC13T.A1.F_CACATAGTCTGGCGAC	SMC13T.A1.F	20427	3894	2.71209673471386	16.1795662603417	0	GSE132257NM	CRC without LM	9	9	myeloid_cell	myeloid_cell	myeloid_cell
GSE132257NM_SMC13T.A1.F_CACATTTAGGGTTTCT	SMC13T.A1.F	2583	852	4.18118466898955	34.6883468834688	0	GSE132257NM	CRC without LM	0	0	NK_T_cell	NK_T_cell	NK_T_cell
GSE132257NM_SMC13T.A1.F_CACATTTAGGTCGGAT	SMC13T.A1.F	1014	482	0.394477317554241	24.8520710059172	0	GSE132257NM	CRC without LM	18	18	myeloid_cell	myeloid_cell	myeloid_cell
GSE132257NM_SMC13T.A1.F_CACATTTCAGCCAATT	SMC13T.A1.F	3088	1164	4.79274611398964	20.919689119171	0	GSE132257NM	CRC without LM	4	4	B_cell	B_cell	B_cell
GSE132257NM_SMC13T.A1.F_CACCACTAGTGAACAT	SMC13T.A1.F	1322	596	1.81543116490166	20.0453857791225	0	GSE132257NM	CRC without LM	18	18	myeloid_cell	myeloid_cell	myeloid_cell
GSE132257NM_SMC13T.A1.F_CACCACTCAAGCCATT	SMC13T.A1.F	2668	1048	0.974512743628186	24.9250374812594	0	GSE132257NM	CRC without LM	0	0	NK_T_cell	NK_T_cell	NK_T_cell
GSE132257NM_SMC13T.A1.F_CACCACTCAGTACACT	SMC13T.A1.F	3735	1191	2.32931726907631	36.7336010709505	0	GSE132257NM	CRC without LM	10	10	CAF	CAF	iCAF
GSE132257NM_SMC13T.A1.F_CACCACTGTACAGACG	SMC13T.A1.F	2285	1007	2.18818380743982	27.089715536105	0	GSE132257NM	CRC without LM	0	0	NK_T_cell	NK_T_cell	NK_T_cell
GSE132257NM_SMC13T.A1.F_CACCACTGTGAAAGAG	SMC13T.A1.F	4055	1461	9.59309494451295	13.2429099876695	0.0246609124537608	GSE132257NM	CRC without LM	14	14	NK_T_cell	NK_T_cell	NK_T_cell
GSE132257NM_SMC13T.A1.F_CACCACTGTTCTGTTT	SMC13T.A1.F	2961	1087	2.49915569064505	30.9017223910841	0	GSE132257NM	CRC without LM	0	0	NK_T_cell	NK_T_cell	NK_T_cell
GSE132257NM_SMC13T.A1.F_CACCACTTCCCTAACC	SMC13T.A1.F	2633	903	1.9369540448158	33.9916445119635	0	GSE132257NM	CRC without LM	1	1	NK_T_cell	NK_T_cell	NK_T_cell
GSE132257NM_SMC13T.A1.F_CACCACTTCTCACATT	SMC13T.A1.F	8041	2108	13.9659246362393	25.3824151224972	0	GSE132257NM	CRC without LM	5	5	epithelial_cell	epithelial_cell	epithelial_cell
GSE132257NM_SMC13T.A1.F_CACCAGGAGCGTGAAC	SMC13T.A1.F	1005	508	4.27860696517413	25.6716417910448	0	GSE132257NM	CRC without LM	2	2	NK_T_cell	NK_T_cell	NK_T_cell
GSE132257NM_SMC13T.A1.F_CACCAGGAGTTAAGTG	SMC13T.A1.F	1254	613	4.3859649122807	29.2663476874003	0	GSE132257NM	CRC without LM	2	2	NK_T_cell	NK_T_cell	NK_T_cell
GSE132257NM_SMC13T.A1.F_CACCAGGGTGGACGAT	SMC13T.A1.F	2550	827	3.88235294117647	42.4705882352941	0	GSE132257NM	CRC without LM	2	2	NK_T_cell	NK_T_cell	NK_T_cell
GSE132257NM_SMC13T.A1.F_CACCAGGGTTCCGGCA	SMC13T.A1.F	2010	796	2.6865671641791	26.6169154228856	0	GSE132257NM	CRC without LM	2	2	NK_T_cell	NK_T_cell	NK_T_cell
GSE132257NM_SMC13T.A1.F_CACCAGGTCTGGCGAC	SMC13T.A1.F	2761	1099	4.27381383556682	23.2886635277073	0	GSE132257NM	CRC without LM	1	1	NK_T_cell	NK_T_cell	NK_T_cell
GSE132257NM_SMC13T.A1.F_CACCTTGAGCGTGAGT	SMC13T.A1.F	2128	791	4.60526315789474	34.0695488721804	0	GSE132257NM	CRC without LM	0	0	NK_T_cell	NK_T_cell	NK_T_cell
GSE132257NM_SMC13T.A1.F_CACCTTGAGCTGCAAG	SMC13T.A1.F	2187	904	2.56058527663466	29.1266575217193	0	GSE132257NM	CRC without LM	1	1	NK_T_cell	NK_T_cell	NK_T_cell
GSE132257NM_SMC13T.A1.F_CACCTTGAGGACCACA	SMC13T.A1.F	12906	2883	3.31628699829537	15.984813265148	0	GSE132257NM	CRC without LM	9	9	myeloid_cell	myeloid_cell	myeloid_cell
GSE132257NM_SMC13T.A1.F_CACCTTGAGGAGTTGC	SMC13T.A1.F	1332	625	3.003003003	25.9009009009009	0	GSE132257NM	CRC without LM	2	2	NK_T_cell	NK_T_cell	NK_T_cell
GSE132257NM_SMC13T.A1.F_CACCTTGAGTACGATA	SMC13T.A1.F	1741	717	3.15910396323952	32.7972429638139	0	GSE132257NM	CRC without LM	2	2	NK_T_cell	NK_T_cell	NK_T_cell
GSE132257NM_SMC13T.A1.F_CACCTTGCAATAGCAA	SMC13T.A1.F	2717	967	3.42289289657711	36.6948840633051	0	GSE132257NM	CRC without LM	0	0	NK_T_cell	NK_T_cell	NK_T_cell
GSE132257NM_SMC13T.A1.F_CACCTTGGTCGCTTCT	SMC13T.A1.F	20604	3378	5.48437196660843	40.9192389827218	0	GSE132257NM	CRC without LM	5	5	epithelial_cell	epithelial_cell	epithelial_cell
GSE132257NM_SMC13T.A1.F_CACCTTGGTCGTGGCT	SMC13T.A1.F	2594	927	7.97995373939861	29.0285273708558	0	GSE132257NM	CRC without LM	0	0	NK_T_cell	NK_T_cell	NK_T_cell
GSE132257NM_SMC13T.A1.F_CACCTTGGTGAGTGAC	SMC13T.A1.F	12653	2603	11.4439263415791	33.22532206	0	GSE132257NM	CRC without LM	5	5	epithelial_cell	epithelial_cell	epithelial_cell
GSE132257NM_SMC13T.A1.F_CACCTTGGTGTTGGGA	SMC13T.A1.F	1557	860	15.606936416185	9.12010276172126	0	GSE132257NM	CRC without LM	10	10	CAF	CAF	iCAF
GSE132257NM_SMC13T.A1.F_CACCTTGTCAGGATCT	SMC13T.A1.F	7750	2231	5.32903225806452	15.9612903225806	0	GSE132257NM	CRC without LM	9	9	myeloid_cell	myeloid_cell	myeloid_cell
GSE132257NM_SMC13T.A1.F_CACCTTGTCCCATTTA	SMC13T.A1.F	2648	1140	1.92598187311178	20.0151057401813	0	GSE132257NM	CRC without LM	1	1	NK_T_cell	NK_T_cell	NK_T_cell
GSE132257NM_SMC13T.A1.F_CACCTTGTCTCCTATA	SMC13T.A1.F	17992	3493	2.33437083148066	13.2614495331258	0	GSE132257NM	CRC without LM	9	9	myeloid_cell	myeloid_cell	myeloid_cell
GSE132257NM_SMC13T.A1.F_CACTCCAAGGGAACGG	SMC13T.A1.F	1852	833	2.26781857451404	28.0777537796976	0	GSE132257NM	CRC without LM	1	1	NK_T_cell	NK_T_cell	NK_T_cell
GSE132257NM_SMC13T.A1.F_CACTCCACACATTCGA	SMC13T.A1.F	33049	4321	6.01833640957366	40.5337529123423	0	GSE132257NM	CRC without LM	5	5	epithelial_cell	epithelial_cell	epithelial_cell
GSE132257NM_SMC13T.A1.F_CACTCCAGTACAGCAG	SMC13T.A1.F	23414	3413	16.7634748441104	28.470146066456	0	GSE132257NM	CRC without LM	12	12	epithelial_cell	epithelial_cell	epithelial_cell
GSE132257NM_SMC13T.A1.F_CACTCCAGTACTTAGC	SMC13T.A1.F	2817	1177	3.83386581469649	19.1693290734824	0	GSE132257NM	CRC without LM	1	1	NK_T_cell	NK_T_cell	NK_T_cell
GSE132257NM_SMC13T.A1.F_CACTCCAGTCGAGATG	SMC13T.A1.F	2628	994	5.85996955859969	30.7077625570776	0	GSE132257NM	CRC without LM	1	1	NK_T_cell	NK_T_cell	NK_T_cell
GSE132257NM_SMC13T.A1.F_CACTCCATCCAATGGT	SMC13T.A1.F	30377	4140	10.2840965203937	37.7160351581789	0.00329196431510682	GSE132257NM	CRC without LM	13	13	epithelial_cell	epithelial_cell	epithelial_cell
GSE132257NM_SMC13T.A1.F_CACTCCATCCTCCTAG	SMC13T.A1.F	1373	504	1.60233066278223	51.4202476329206	0	GSE132257NM	CRC without LM	7	7	epithelial_cell	epithelial_cell	epithelial_cell
GSE132257NM_SMC13T.A1.F_CAGAATCCAGATCCAT	SMC13T.A1.F	2224	970	4.36151079136691	30.5755395683453	0	GSE132257NM	CRC without LM	24	24	NK_T_cell	NK_T_cell	NK_T_cell
GSE132257NM_SMC13T.A1.F_CAGAATCCAGCTCGCA	SMC13T.A1.F	25039	4000	5.07608131315148	9.56907224729422	0	GSE132257NM	CRC without LM	9	9	myeloid_cell	myeloid_cell	myeloid_cell
GSE132257NM_SMC13T.A1.F_CAGAATCGTGAAAGAG	SMC13T.A1.F	24219	3255	2.31223419629217	14.8561047111772	0	GSE132257NM	CRC without LM	9	9	myeloid_cell	myeloid_cell	myeloid_cell
GSE132257NM_SMC13T.A1.F_CAGAATCGTTCATGGT	SMC13T.A1.F	5061	1822	3.4973325429757	25.5483106105513	0	GSE132257NM	CRC without LM	1	1	NK_T_cell	NK_T_cell	NK_T_cell
GSE132257NM_SMC13T.A1.F_CAGAATCTCGGGAGTA	SMC13T.A1.F	12923	2294	17.8673682581444	36.6710516134025	0	GSE132257NM	CRC without LM	7	7	epithelial_cell	epithelial_cell	epithelial_cell
GSE132257NM_SMC13T.A1.F_CAGAATCTCGTAGGAG	SMC13T.A1.F	37899	4907	5.06345813873717	35.2225652391884	0	GSE132257NM	CRC without LM	5	5	epithelial_cell	epithelial_cell	epithelial_cell
GSE132257NM_SMC13T.A1.F_CAGAGAGAGAACTGTA	SMC13T.A1.F	30886	4153	5.7080878067733	39.4353428737939	0	GSE132257NM	CRC without LM	5	5	epithelial_cell	epithelial_cell	epithelial_cell
GSE132257NM_SMC13T.A1.F_CAGAGAGCACAACGTT	SMC13T.A1.F	2471	1089	2.06394172399838	24.8077701335492	0	GSE132257NM	CRC without LM	1	1	NK_T_cell	NK_T_cell	NK_T_cell
GSE132257NM_SMC13T.A1.F_CAGAGAGCAGAGTGTG	SMC13T.A1.F	25643	3803	6.89466911047849	39.4805599968802	0.00389969972312132	GSE132257NM	CRC without LM	5	5	epithelial_cell	epithelial_cell	epithelial_cell
GSE132257NM_SMC13T.A1.F_CAGAGAGCATTAGGCT	SMC13T.A1.F	27318	3489	13.2147302145106	39.3952705176074	0	GSE132257NM	CRC without LM	5	5	epithelial_cell	epithelial_cell	epithelial_cell
GSE132257NM_SMC13T.A1.F_CAGAGAGCATTCCTCG	SMC13T.A1.F	2487	864	3.05589063128267	34.7406513872135	0	GSE132257NM	CRC without LM	0	0	NK_T_cell	NK_T_cell	NK_T_cell
GSE132257NM_SMC13T.A1.F_CAGAGAGGTAACGCGA	SMC13T.A1.F	1410	757	3.61702127659574	21.2765957446809	0	GSE132257NM	CRC without LM	0	0	NK_T_cell	NK_T_cell	NK_T_cell
GSE132257NM_SMC13T.A1.F_CAGAGAGGTGCACGAA	SMC13T.A1.F	2057	900	3.54885755955275	29.1200777831794	0	GSE132257NM	CRC without LM	2	2	NK_T_cell	NK_T_cell	NK_T_cell
GSE132257NM_SMC13T.A1.F_CAGAGAGGTGTGGTTT	SMC13T.A1.F	1392	680	4.8132183908046	28.0890804597701	0	GSE132257NM	CRC without LM	1	1	NK_T_cell	NK_T_cell	NK_T_cell
GSE132257NM_SMC13T.A1.F_CAGAGAGGTTGCTCCT	SMC13T.A1.F	3181	1383	1.44608613643508	19.5221628418736	0	GSE132257NM	CRC without LM	14	14	NK_T_cell	NK_T_cell	NK_T_cell
GSE132257NM_SMC13T.A1.F_CAGAGAGTCAAGATCC	SMC13T.A1.F	5218	1520	3.50709083940207	12.5718666155615	0	GSE132257NM	CRC without LM	11	11	myeloid_cell	myeloid_cell	myeloid_cell
GSE132257NM_SMC13T.A1.F_CAGAGAGTCAGCGACC	SMC13T.A1.F	4325	1429	1.38728323699422	25.9421965317919	0	GSE132257NM	CRC without LM	16	16	Mast_cell	Mast_cell	Mast_cell
GSE132257NM_SMC13T.A1.F_CAGAGAGTCCATTCTA	SMC13T.A1.F	8685	1927	2.42947610823258	25.4001151410478	0	GSE132257NM	CRC without LM	18	18	myeloid_cell	myeloid_cell	myeloid_cell
GSE132257NM_SMC13T.A1.F_CAGATCAAGACTGTAA	SMC13T.A1.F	7661	1500	11.4214854457643	41.1434538571988	0	GSE132257NM	CRC without LM	5	5	epithelial_cell	epithelial_cell	epithelial_cell
GSE132257NM_SMC13T.A1.F_CAGATCAAGTACGATA	SMC13T.A1.F	13747	3000	4.03724448970685	31.5487015348803	0	GSE132257NM	CRC without LM	5	5	epithelial_cell	epithelial_cell	epithelial_cell
GSE132257NM_SMC13T.A1.F_CAGATCAAGTCGCCGT	SMC13T.A1.F	19098	2961	4.66540999057493	47.4395224630851	0	GSE132257NM	CRC without LM	5	5	epithelial_cell	epithelial_cell	epithelial_cell
GSE132257NM_SMC13T.A1.F_CAGATCACAAGGGTCA	SMC13T.A1.F	25535	3922	6.70452320344625	40.7793224985314	0	GSE132257NM	CRC without LM	5	5	epithelial_cell	epithelial_cell	epithelial_cell
GSE132257NM_SMC13T.A1.F_CAGATCACATGCTGGC	SMC13T.A1.F	2489	877	3.81679389312977	39.0920048212133	0	GSE132257NM	CRC without LM	2	2	NK_T_cell	NK_T_cell	NK_T_cell
GSE132257NM_SMC13T.A1.F_CAGATCAGTTACGCGC	SMC13T.A1.F	19063	1389	0.472118764097991	4.71069611288884	0	GSE132257NM	CRC without LM	3	3	plasma_cell	plasma_cell	plasma_cell
GSE132257NM_SMC13T.A1.F_CAGATCAGTTGGACCC	SMC13T.A1.F	45278	4999	10.1130791996113	38.3806705243164	0	GSE132257NM	CRC without LM	5	5	epithelial_cell	epithelial_cell	epithelial_cell
GSE132257NM_SMC13T.A1.F_CAGATCATCAGCTCTC	SMC13T.A1.F	2119	1027	1.55733836715432	20.9532798489854	0	GSE132257NM	CRC without LM	1	1	NK_T_cell	NK_T_cell	NK_T_cell
GSE132257NM_SMC13T.A1.F_CAGATCATCTTTACGT	SMC13T.A1.F	27170	4387	2.69046742730953	30.898049319102	0	GSE132257NM	CRC without LM	5	5	epithelial_cell	epithelial_cell	epithelial_cell
GSE132257NM_SMC13T.A1.F_CAGCAGCAGTTACGGG	SMC13T.A1.F	3623	1318	3.36737510350538	23.9856472536572	0	GSE132257NM	CRC without LM	1	1	NK_T_cell	NK_T_cell	NK_T_cell
GSE132257NM_SMC13T.A1.F_CAGCAGCGTTCCCGAG	SMC13T.A1.F	2648	951	2.7190332326284	37.5755287009063	0	GSE132257NM	CRC without LM	2	2	NK_T_cell	NK_T_cell	NK_T_cell
GSE132257NM_SMC13T.A1.F_CAGCAGCGTTCGGCAC	SMC13T.A1.F	11242	2546	4.12737946984522	12.773527842021	0	GSE132257NM	CRC without LM	9	9	myeloid_cell	myeloid_cell	myeloid_cell
GSE132257NM_SMC13T.A1.F_CAGCATAAGGGTGTTG	SMC13T.A1.F	1315	554	1.82509505703422	28.8212927756654	0	GSE132257NM	CRC without LM	11	11	myeloid_cell	myeloid_cell	myeloid_cell
GSE132257NM_SMC13T.A1.F_CAGCATACATGGATGG	SMC13T.A1.F	6604	1514	2.4984857662023	23.3797698364627	0	GSE132257NM	CRC without LM	18	18	myeloid_cell	myeloid_cell	myeloid_cell
GSE132257NM_SMC13T.A1.F_CAGCATAGTAAATACG	SMC13T.A1.F	35361	4494	5.8680467181358	33.1862786685897	0	GSE132257NM	CRC without LM	5	5	epithelial_cell	epithelial_cell	epithelial_cell
GSE132257NM_SMC13T.A1.F_CAGCATAGTAAATGAC	SMC13T.A1.F	1263	577	3.87965162311956	41.0134600158353	0	GSE132257NM	CRC without LM	7	7	epithelial_cell	epithelial_cell	epithelial_cell
GSE132257NM_SMC13T.A1.F_CAGCATAGTGATGCCC	SMC13T.A1.F	1793	793	4.62911321807027	29.5036252091467	0	GSE132257NM	CRC without LM	1	1	NK_T_cell	NK_T_cell	NK_T_cell
GSE132257NM_SMC13T.A1.F_CAGCCGAAGAGACTAT	SMC13T.A1.F	35705	3663	0.890631564206694	9.79694720627363	0.00280072818932923	GSE132257NM	CRC without LM	18	18	myeloid_cell	myeloid_cell	myeloid_cell
GSE132257NM_SMC13T.A1.F_CAGCCGAAGCAGACTG	SMC13T.A1.F	1225	644	3.75510204081633	23.4285714285714	0	GSE132257NM	CRC without LM	8	8	NK_T_cell	NK_T_cell	NK_T_cell
GSE132257NM_SMC13T.A1.F_CAGCCGAAGCTTATCG	SMC13T.A1.F	4759	1863	2.6896406808153	16.4530363521748	0	GSE132257NM	CRC without LM	14	14	NK_T_cell	NK_T_cell	NK_T_cell
GSE132257NM_SMC13T.A1.F_CAGCCGAAGGCATGTG	SMC13T.A1.F	17223	3360	3.62306218428845	14.3412878128085	0.00580618939789816	GSE132257NM	CRC without LM	9	9	myeloid_cell	myeloid_cell	myeloid_cell
GSE132257NM_SMC13T.A1.F_CAGCCGACACCCAGTG	SMC13T.A1.F	2569	1033	1.79057999221487	26.625145971195	0	GSE132257NM	CRC without LM	1	1	NK_T_cell	NK_T_cell	NK_T_cell
GSE132257NM_SMC13T.A1.F_CAGCCGAGTGTGTGCC	SMC13T.A1.F	1691	836	4.02128917800118	19.7516262566529	0	GSE132257NM	CRC without LM	0	0	NK_T_cell	NK_T_cell	NK_T_cell
GSE132257NM_SMC13T.A1.F_CAGCCGATCACCAGGC	SMC13T.A1.F	32140	4290	9.27193528313628	41.1636589919104	0	GSE132257NM	CRC without LM	5	5	epithelial_cell	epithelial_cell	epithelial_cell
GSE132257NM_SMC13T.A1.F_CAGCGACAGAGTCGGT	SMC13T.A1.F	2398	781	3.08590492076731	44.0783986655546	0	GSE132257NM	CRC without LM	2	2	NK_T_cell	NK_T_cell	NK_T_cell
GSE132257NM_SMC13T.A1.F_CAGCGACAGGAGTTGC	SMC13T.A1.F	2179	875	1.60624139513538	29.5548416704911	0	GSE132257NM	CRC without LM	0	0	NK_T_cell	NK_T_cell	NK_T_cell
GSE132257NM_SMC13T.A1.F_CAGCGACGTAATAGCA	SMC13T.A1.F	19745	3417	2.32463914915168	44.2289187135984	0	GSE132257NM	CRC without LM	5	5	epithelial_cell	epithelial_cell	epithelial_cell
GSE132257NM_SMC13T.A1.F_CAGCGACGTTCGTGAT	SMC13T.A1.F	1296	595	4.01234567901235	28.3179012345679	0	GSE132257NM	CRC without LM	2	2	NK_T_cell	NK_T_cell	NK_T_cell
GSE132257NM_SMC13T.A1.F_CAGCTAAAGATGTGTA	SMC13T.A1.F	2450	991	2.40816326530612	32.2448979591837	0	GSE132257NM	CRC without LM	1	1	NK_T_cell	NK_T_cell	NK_T_cell
GSE132257NM_SMC13T.A1.F_CAGCTAAGTAGCAAAT	SMC13T.A1.F	2406	768	2.8262676641729	36.8661679135495	0	GSE132257NM	CRC without LM	2	2	NK_T_cell	NK_T_cell	NK_T_cell
GSE132257NM_SMC13T.A1.F_CAGCTAAGTCACCTAA	SMC13T.A1.F	9199	2697	2.42417654092836	24.1113164474399	0	GSE132257NM	CRC without LM	14	14	NK_T_cell	NK_T_cell	NK_T_cell
GSE132257NM_SMC13T.A1.F_CAGCTAATCAGCTGGC	SMC13T.A1.F	1969	719	2.133062468	33.2656170644998	0	GSE132257NM	CRC without LM	2	2	NK_T_cell	NK_T_cell	NK_T_cell
GSE132257NM_SMC13T.A1.F_CAGCTAATCAGCTTAG	SMC13T.A1.F	29617	4487	8.74835398588648	37.4852280784684	0	GSE132257NM	CRC without LM	5	5	epithelial_cell	epithelial_cell	epithelial_cell
GSE132257NM_SMC13T.A1.F_CAGCTAATCATCTGTT	SMC13T.A1.F	2237	1023	2.63746088511399	21.0549843540456	0	GSE132257NM	CRC without LM	0	0	NK_T_cell	NK_T_cell	NK_T_cell
GSE132257NM_SMC13T.A1.F_CAGCTAATCCACTGGG	SMC13T.A1.F	9738	2454	3.38878619839803	18.4637502567262	0	GSE132257NM	CRC without LM	9	9	myeloid_cell	myeloid_cell	myeloid_cell
GSE132257NM_SMC13T.A1.F_CAGCTAATCGCTAGCG	SMC13T.A1.F	20174	2468	16.7641518786557	49.8512937444235	0	GSE132257NM	CRC without LM	7	7	epithelial_cell	epithelial_cell	epithelial_cell
GSE132257NM_SMC13T.A1.F_CAGCTGGAGGAGTCTG	SMC13T.A1.F	1690	683	3.96449704142012	32.7810650887574	0	GSE132257NM	CRC without LM	0	0	NK_T_cell	NK_T_cell	NK_T_cell
GSE132257NM_SMC13T.A1.F_CAGCTGGAGTGAATTG	SMC13T.A1.F	1811	841	6.46051905024848	27.6642738818332	0	GSE132257NM	CRC without LM	0	0	NK_T_cell	NK_T_cell	NK_T_cell
GSE132257NM_SMC13T.A1.F_CAGCTGGAGTTTAGGA	SMC13T.A1.F	1536	774	6.51041666666667	18.75	0	GSE132257NM	CRC without LM	0	0	NK_T_cell	NK_T_cell	NK_T_cell
GSE132257NM_SMC13T.A1.F_CAGCTGGGTCTCAACA	SMC13T.A1.F	2540	1075	2.44094488188976	27.0866141732283	0	GSE132257NM	CRC without LM	0	0	NK_T_cell	NK_T_cell	NK_T_cell
GSE132257NM_SMC13T.A1.F_CAGCTGGTCCTGCTTG	SMC13T.A1.F	2975	1132	2.48739495798319	28.3361344537815	0	GSE132257NM	CRC without LM	1	1	NK_T_cell	NK_T_cell	NK_T_cell
GSE132257NM_SMC13T.A1.F_CAGCTGGTCGTTGACA	SMC13T.A1.F	5635	1856	2.78615794143744	19.3256433007986	0	GSE132257NM	CRC without LM	9	9	myeloid_cell	myeloid_cell	myeloid_cell
GSE132257NM_SMC13T.A1.F_CAGGTGCAGCGAGAAA	SMC13T.A1.F	13142	3073	3.84264191142901	17.7902906711307	0	GSE132257NM	CRC without LM	23	23	myeloid_cell	myeloid_cell	myeloid_cell
GSE132257NM_SMC13T.A1.F_CAGGTGCAGGCGACAT	SMC13T.A1.F	20335	3787	2.65060240963855	10.4155397098598	0	GSE132257NM	CRC without LM	9	9	myeloid_cell	myeloid_cell	myeloid_cell
GSE132257NM_SMC13T.A1.F_CAGGTGCCAGACGTAG	SMC13T.A1.F	1765	725	3.1728045325779	30.028328611898	0	GSE132257NM	CRC without LM	2	2	NK_T_cell	NK_T_cell	NK_T_cell
GSE132257NM_SMC13T.A1.F_CAGGTGCCAGCTCGCA	SMC13T.A1.F	2608	786	4.33282208588957	47.5460122699387	0	GSE132257NM	CRC without LM	2	2	NK_T_cell	NK_T_cell	NK_T_cell
GSE132257NM_SMC13T.A1.F_CAGGTGCCATGTCTCC	SMC13T.A1.F	25700	3732	5.77431906614786	47.9766536964981	0	GSE132257NM	CRC without LM	5	5	epithelial_cell	epithelial_cell	epithelial_cell
GSE132257NM_SMC13T.A1.F_CAGGTGCGTAAGTTCC	SMC13T.A1.F	13051	2445	15.1482645008045	38.3265650141752	0	GSE132257NM	CRC without LM	13	13	epithelial_cell	epithelial_cell	epithelial_cell
GSE132257NM_SMC13T.A1.F_CAGGTGCGTCGTCTTC	SMC13T.A1.F	10086	1767	13.0676184810629	46.4604402141582	0	GSE132257NM	CRC without LM	7	7	epithelial_cell	epithelial_cell	epithelial_cell
GSE132257NM_SMC13T.A1.F_CAGGTGCTCCCACTTG	SMC13T.A1.F	2234	1009	1.34288272157565	20.680393912265	0	GSE132257NM	CRC without LM	1	1	NK_T_cell	NK_T_cell	NK_T_cell
GSE132257NM_SMC13T.A1.F_CAGTAACAGGCGACAT	SMC13T.A1.F	2071	810	1.97971994205698	26.1709319169483	0	GSE132257NM	CRC without LM	0	0	NK_T_cell	NK_T_cell	NK_T_cell
GSE132257NM_SMC13T.A1.F_CAGTAACAGGCGCTCT	SMC13T.A1.F	20377	3418	8.09245718211709	39.4660646807675	0	GSE132257NM	CRC without LM	5	5	epithelial_cell	epithelial_cell	epithelial_cell
GSE132257NM_SMC13T.A1.F_CAGTAACCAAGGTGTG	SMC13T.A1.F	10442	1293	5.75560237502394	60.036391495882	0	GSE132257NM	CRC without LM	7	7	epithelial_cell	epithelial_cell	epithelial_cell
GSE132257NM_SMC13T.A1.F_CAGTAACCACGGCTAC	SMC13T.A1.F	1313	708	3.88423457730388	14.4706778370145	0	GSE132257NM	CRC without LM	1	1	NK_T_cell	NK_T_cell	NK_T_cell
GSE132257NM_SMC13T.A1.F_CAGTAACCAGTTCCCT	SMC13T.A1.F	2481	1033	1.65255945183394	24.8286981056026	0	GSE132257NM	CRC without LM	1	1	NK_T_cell	NK_T_cell	NK_T_cell
GSE132257NM_SMC13T.A1.F_CAGTAACCATCCTAGA	SMC13T.A1.F	23331	3425	4.41472718700441	44.5973168745446	0	GSE132257NM	CRC without LM	5	5	epithelial_cell	epithelial_cell	epithelial_cell
GSE132257NM_SMC13T.A1.F_CAGTAACGTTATCGGT	SMC13T.A1.F	2695	967	1.81818181818182	30.8719851576994	0	GSE132257NM	CRC without LM	2	2	NK_T_cell	NK_T_cell	NK_T_cell
GSE132257NM_SMC13T.A1.F_CAGTCCTAGAGACTTA	SMC13T.A1.F	3761	1308	2.10050518479128	32.1457059292741	0	GSE132257NM	CRC without LM	1	1	NK_T_cell	NK_T_cell	NK_T_cell
GSE132257NM_SMC13T.A1.F_CAGTCCTAGTGTCCAT	SMC13T.A1.F	1018	331	2.84872298624754	58.5461689587426	0	GSE132257NM	CRC without LM	7	7	epithelial_cell	epithelial_cell	epithelial_cell
GSE132257NM_SMC13T.A1.F_CAGTCCTCACCGCTAG	SMC13T.A1.F	2212	1026	2.12477396	17.6763110307414	0	GSE132257NM	CRC without LM	1	1	NK_T_cell	NK_T_cell	NK_T_cell
GSE132257NM_SMC13T.A1.F_CAGTCCTGTGACGGTA	SMC13T.A1.F	18375	2903	19.0421768707483	28.930612244898	0	GSE132257NM	CRC without LM	5	5	epithelial_cell	epithelial_cell	epithelial_cell
GSE132257NM_SMC13T.A1.F_CAGTCCTGTTACGGAG	SMC13T.A1.F	2437	914	1.18998768978252	32.1707016823964	0	GSE132257NM	CRC without LM	1	1	NK_T_cell	NK_T_cell	NK_T_cell
GSE132257NM_SMC13T.A1.F_CAGTCCTGTTTGTTGG	SMC13T.A1.F	15460	3331	3.57050452781371	14.5084087968952	0	GSE132257NM	CRC without LM	9	9	myeloid_cell	myeloid_cell	myeloid_cell
GSE132257NM_SMC13T.A1.F_CAGTCCTTCATGCATG	SMC13T.A1.F	27035	4225	2.18235620491955	32.3506565563159	0	GSE132257NM	CRC without LM	13	13	epithelial_cell	epithelial_cell	epithelial_cell
GSE132257NM_SMC13T.A1.F_CAGTCCTTCCTAGGGC	SMC13T.A1.F	2693	825	3.8989974006684	45.4511696992202	0	GSE132257NM	CRC without LM	4	4	B_cell	B_cell	B_cell
GSE132257NM_SMC13T.A1.F_CATATGGAGATAGTCA	SMC13T.A1.F	1425	645	2.80701754385965	31.3684210526316	0	GSE132257NM	CRC without LM	2	2	NK_T_cell	NK_T_cell	NK_T_cell
GSE132257NM_SMC13T.A1.F_CATATGGAGTACGCGA	SMC13T.A1.F	21000	3073	8.88571428571429	41.6238095238095	0.00476190476190476	GSE132257NM	CRC without LM	5	5	epithelial_cell	epithelial_cell	epithelial_cell
GSE132257NM_SMC13T.A1.F_CATATGGAGTGTTGAA	SMC13T.A1.F	2227	894	1.52671755725191	32.3753929052537	0	GSE132257NM	CRC without LM	1	1	NK_T_cell	NK_T_cell	NK_T_cell
GSE132257NM_SMC13T.A1.F_CATATGGCAAGTAGTA	SMC13T.A1.F	3995	913	11.3391739674593	46.9837296620776	0	GSE132257NM	CRC without LM	7	7	epithelial_cell	epithelial_cell	epithelial_cell
GSE132257NM_SMC13T.A1.F_CATATGGCACGAAAGC	SMC13T.A1.F	3280	1155	2.80487804878049	35.5487804878049	0	GSE132257NM	CRC without LM	0	0	NK_T_cell	NK_T_cell	NK_T_cell
GSE132257NM_SMC13T.A1.F_CATATGGGTGCAGGTA	SMC13T.A1.F	3352	1374	2.29713603818616	21.18138425	0	GSE132257NM	CRC without LM	1	1	NK_T_cell	NK_T_cell	NK_T_cell
GSE132257NM_SMC13T.A1.F_CATATGGGTTAAGAAC	SMC13T.A1.F	5398	1339	4.61281956280104	24.4720266765469	0	GSE132257NM	CRC without LM	11	11	myeloid_cell	myeloid_cell	myeloid_cell
GSE132257NM_SMC13T.A1.F_CATATGGTCATATCGG	SMC13T.A1.F	1233	545	14.1119221411192	26.4395782643958	0	GSE132257NM	CRC without LM	2	2	NK_T_cell	NK_T_cell	NK_T_cell
GSE132257NM_SMC13T.A1.F_CATATTCAGCCCAGCT	SMC13T.A1.F	40789	4934	1.95395817499816	12.6308563583319	0	GSE132257NM	CRC without LM	9	9	myeloid_cell	myeloid_cell	myeloid_cell
GSE132257NM_SMC13T.A1.F_CATATTCCAGCGTTCG	SMC13T.A1.F	1338	721	2.01793721973094	20.0298953662182	0	GSE132257NM	CRC without LM	0	0	NK_T_cell	NK_T_cell	NK_T_cell
GSE132257NM_SMC13T.A1.F_CATATTCCATGCCACG	SMC13T.A1.F	3543	893	3.18938752469658	41.6878351679368	0	GSE132257NM	CRC without LM	4	4	B_cell	B_cell	B_cell
GSE132257NM_SMC13T.A1.F_CATCAAGAGAGTTGGC	SMC13T.A1.F	1733	786	3.63531448355453	29.5441431044432	0	GSE132257NM	CRC without LM	0	0	NK_T_cell	NK_T_cell	NK_T_cell
GSE132257NM_SMC13T.A1.F_CATCAAGAGCTTTGGT	SMC13T.A1.F	1710	752	3.45029239766082	28.5380116959064	0	GSE132257NM	CRC without LM	0	0	NK_T_cell	NK_T_cell	NK_T_cell
GSE132257NM_SMC13T.A1.F_CATCAAGCACAGAGGT	SMC13T.A1.F	9011	2653	3.70658084563312	20.6636333370325	0	GSE132257NM	CRC without LM	15	15	endothelial_cell	endothelial_cell	endothelial_cell
GSE132257NM_SMC13T.A1.F_CATCAAGCATTCACTT	SMC13T.A1.F	2338	852	2.60906757912746	19.1189050470488	0	GSE132257NM	CRC without LM	2	2	NK_T_cell	NK_T_cell	NK_T_cell
GSE132257NM_SMC13T.A1.F_CATCAAGGTAGCGTAG	SMC13T.A1.F	2365	1023	2.32558139534884	28.5412262156448	0	GSE132257NM	CRC without LM	1	1	NK_T_cell	NK_T_cell	NK_T_cell
GSE132257NM_SMC13T.A1.F_CATCAAGTCAAACAAG	SMC13T.A1.F	4804	994	2.28975853455454	12.8642797668609	0	GSE132257NM	CRC without LM	11	11	myeloid_cell	myeloid_cell	myeloid_cell
GSE132257NM_SMC13T.A1.F_CATCAGAAGAGTGAGA	SMC13T.A1.F	1679	729	2.97796307325789	32.3406789755807	0	GSE132257NM	CRC without LM	0	0	NK_T_cell	NK_T_cell	NK_T_cell
GSE132257NM_SMC13T.A1.F_CATCAGAAGGGATCTG	SMC13T.A1.F	10096	1314	2.93185419968304	12.3910459587956	0	GSE132257NM	CRC without LM	6	6	plasma_cell	plasma_cell	plasma_cell
GSE132257NM_SMC13T.A1.F_CATCAGACATGTAGTC	SMC13T.A1.F	2180	991	2.06422018348624	27.0183486238532	0	GSE132257NM	CRC without LM	1	1	NK_T_cell	NK_T_cell	NK_T_cell
GSE132257NM_SMC13T.A1.F_CATCAGAGTCATCGGC	SMC13T.A1.F	10849	1790	9.41100562263803	53.4334961747627	0	GSE132257NM	CRC without LM	7	7	epithelial_cell	epithelial_cell	epithelial_cell
GSE132257NM_SMC13T.A1.F_CATCCACCAATGCCAT	SMC13T.A1.F	2078	914	4.1385948026949	22.8103946102021	0	GSE132257NM	CRC without LM	1	1	NK_T_cell	NK_T_cell	NK_T_cell
GSE132257NM_SMC13T.A1.F_CATCCACGTAAAGGAG	SMC13T.A1.F	1535	730	2.47557003257329	22.8664495114007	0	GSE132257NM	CRC without LM	8	8	NK_T_cell	NK_T_cell	NK_T_cell
GSE132257NM_SMC13T.A1.F_CATCCACGTATATCCG	SMC13T.A1.F	1895	799	2.9023746701847	26.0158311345646	0	GSE132257NM	CRC without LM	0	0	NK_T_cell	NK_T_cell	NK_T_cell
GSE132257NM_SMC13T.A1.F_CATCCACGTTACTGAC	SMC13T.A1.F	8150	1704	11.2760736196319	37.9754601226994	0	GSE132257NM	CRC without LM	5	5	epithelial_cell	epithelial_cell	epithelial_cell
GSE132257NM_SMC13T.A1.F_CATCCACTCAGGATCT	SMC13T.A1.F	29543	3691	6.47192228277426	47.066987103544	0	GSE132257NM	CRC without LM	5	5	epithelial_cell	epithelial_cell	epithelial_cell
GSE132257NM_SMC13T.A1.F_CATCCACTCATGGTCA	SMC13T.A1.F	1811	719	6.4053009387079	26.6151297625621	0	GSE132257NM	CRC without LM	0	0	NK_T_cell	NK_T_cell	NK_T_cell
GSE132257NM_SMC13T.A1.F_CATCGAAAGCCCTAAT	SMC13T.A1.F	2023	743	4.30054374691053	42.3628274839348	0	GSE132257NM	CRC without LM	2	2	NK_T_cell	NK_T_cell	NK_T_cell
GSE132257NM_SMC13T.A1.F_CATCGAAAGCGCTTAT	SMC13T.A1.F	1729	710	2.54482359745518	34.412955465587	0	GSE132257NM	CRC without LM	0	0	NK_T_cell	NK_T_cell	NK_T_cell
GSE132257NM_SMC13T.A1.F_CATCGAAAGGTGACCA	SMC13T.A1.F	1930	697	5.38860103626943	38.860103626943	0	GSE132257NM	CRC without LM	2	2	NK_T_cell	NK_T_cell	NK_T_cell
GSE132257NM_SMC13T.A1.F_CATCGAAAGTGGAGAA	SMC13T.A1.F	12304	2465	4.39694408322497	16.7181404421326	0	GSE132257NM	CRC without LM	9	9	myeloid_cell	myeloid_cell	myeloid_cell
GSE132257NM_SMC13T.A1.F_CATCGAACAAACGTGG	SMC13T.A1.F	8274	1825	16.55789219	32.1126420111192	0	GSE132257NM	CRC without LM	5	5	epithelial_cell	epithelial_cell	epithelial_cell
GSE132257NM_SMC13T.A1.F_CATCGAACAAGCCTAT	SMC13T.A1.F	31455	4476	2.47337466221586	39.7520267048164	0	GSE132257NM	CRC without LM	5	5	epithelial_cell	epithelial_cell	epithelial_cell
GSE132257NM_SMC13T.A1.F_CATCGAACATTACGAC	SMC13T.A1.F	2053	1025	1.70482221139795	17.5840233804189	0	GSE132257NM	CRC without LM	0	0	NK_T_cell	NK_T_cell	NK_T_cell
GSE132257NM_SMC13T.A1.F_CATCGAAGTCATGCAT	SMC13T.A1.F	10232	1306	2.00351837372948	20.3088350273651	0	GSE132257NM	CRC without LM	6	6	plasma_cell	plasma_cell	plasma_cell
GSE132257NM_SMC13T.A1.F_CATCGAAGTCTTCGTC	SMC13T.A1.F	2651	1050	1.5465861938891	32.2142587702754	0	GSE132257NM	CRC without LM	0	0	NK_T_cell	NK_T_cell	NK_T_cell
GSE132257NM_SMC13T.A1.F_CATCGAAGTGACCAAG	SMC13T.A1.F	2760	953	4.02173913043478	34.4202898550725	0	GSE132257NM	CRC without LM	0	0	NK_T_cell	NK_T_cell	NK_T_cell
GSE132257NM_SMC13T.A1.F_CATCGAATCTATGTGG	SMC13T.A1.F	34666	4285	10.7742456585704	39.7334564126233	0.00576934171810996	GSE132257NM	CRC without LM	5	5	epithelial_cell	epithelial_cell	epithelial_cell
GSE132257NM_SMC13T.A1.F_CATCGAATCTTACCGC	SMC13T.A1.F	11267	1387	1.40232537498891	8.14768793822668	0	GSE132257NM	CRC without LM	6	6	plasma_cell	plasma_cell	plasma_cell
GSE132257NM_SMC13T.A1.F_CATCGGGCAAAGTCAA	SMC13T.A1.F	1873	821	4.05766150560598	28.7773625200214	0	GSE132257NM	CRC without LM	0	0	NK_T_cell	NK_T_cell	NK_T_cell
GSE132257NM_SMC13T.A1.F_CATCGGGCACAGGAGT	SMC13T.A1.F	1815	807	3.52617079889807	32.7272727272727	0	GSE132257NM	CRC without LM	2	2	NK_T_cell	NK_T_cell	NK_T_cell
GSE132257NM_SMC13T.A1.F_CATCGGGCACCATCCT	SMC13T.A1.F	1847	782	4.81862479696806	32.0519761775853	0	GSE132257NM	CRC without LM	0	0	NK_T_cell	NK_T_cell	NK_T_cell
GSE132257NM_SMC13T.A1.F_CATCGGGGTCGATTGT	SMC13T.A1.F	28259	4020	9.62525213206412	36.2822463639902	0	GSE132257NM	CRC without LM	12	12	epithelial_cell	epithelial_cell	epithelial_cell
GSE132257NM_SMC13T.A1.F_CATCGGGTCCGAGCCA	SMC13T.A1.F	2341	1101	4.99786416061512	20.7603588210167	0	GSE132257NM	CRC without LM	1	1	NK_T_cell	NK_T_cell	NK_T_cell
GSE132257NM_SMC13T.A1.F_CATCGGGTCGCATGAT	SMC13T.A1.F	1812	866	0.827814569536424	19.9227373068433	0	GSE132257NM	CRC without LM	0	0	NK_T_cell	NK_T_cell	NK_T_cell
GSE132257NM_SMC13T.A1.F_CATCGGGTCTATCGCC	SMC13T.A1.F	16144	3291	6.01461843409316	37.5	0	GSE132257NM	CRC without LM	5	5	epithelial_cell	epithelial_cell	epithelial_cell
GSE132257NM_SMC13T.A1.F_CATGACAAGCAGGCTA	SMC13T.A1.F	21683	1382	0.802471982659226	5.34981321772817	0	GSE132257NM	CRC without LM	6	6	plasma_cell	plasma_cell	plasma_cell
GSE132257NM_SMC13T.A1.F_CATGACACAAGTAGTA	SMC13T.A1.F	21119	3689	6.51546001231119	32.9324305128084	0	GSE132257NM	CRC without LM	5	5	epithelial_cell	epithelial_cell	epithelial_cell
GSE132257NM_SMC13T.A1.F_CATGACACAGGCAGTA	SMC13T.A1.F	25275	4100	8.162215628	36.9693372898121	0	GSE132257NM	CRC without LM	5	5	epithelial_cell	epithelial_cell	epithelial_cell
GSE132257NM_SMC13T.A1.F_CATGACACATAGGATA	SMC13T.A1.F	2567	977	1.79197506817296	31.7880794701987	0	GSE132257NM	CRC without LM	1	1	NK_T_cell	NK_T_cell	NK_T_cell
GSE132257NM_SMC13T.A1.F_CATGACAGTAAGTTCC	SMC13T.A1.F	2217	912	1.62381596752368	28.4618854307623	0	GSE132257NM	CRC without LM	0	0	NK_T_cell	NK_T_cell	NK_T_cell
GSE132257NM_SMC13T.A1.F_CATGACAGTTGGTAAA	SMC13T.A1.F	4952	1824	4.88691437802908	17.0032310177706	0	GSE132257NM	CRC without LM	14	14	NK_T_cell	NK_T_cell	NK_T_cell
GSE132257NM_SMC13T.A1.F_CATGACATCGGTTAAC	SMC13T.A1.F	28959	4465	3.08712317414275	15.1351911322905	0	GSE132257NM	CRC without LM	9	9	myeloid_cell	myeloid_cell	myeloid_cell
GSE132257NM_SMC13T.A1.F_CATGACATCTCGGACG	SMC13T.A1.F	5354	1629	3.56742622338439	32.4430332461711	0	GSE132257NM	CRC without LM	4	4	B_cell	B_cell	B_cell
GSE132257NM_SMC13T.A1.F_CATGCCTAGGTGCACA	SMC13T.A1.F	43420	4991	8.22432058959005	39.0741593735606	0	GSE132257NM	CRC without LM	5	5	epithelial_cell	epithelial_cell	epithelial_cell
GSE132257NM_SMC13T.A1.F_CATGCCTCACGAAACG	SMC13T.A1.F	3476	1372	1.2945914844649	24.5397008055236	0	GSE132257NM	CRC without LM	1	1	NK_T_cell	NK_T_cell	NK_T_cell
GSE132257NM_SMC13T.A1.F_CATGCCTTCAAGCCTA	SMC13T.A1.F	1972	859	2.48478701825558	27.079107505071	0	GSE132257NM	CRC without LM	0	0	NK_T_cell	NK_T_cell	NK_T_cell
GSE132257NM_SMC13T.A1.F_CATGCCTTCAGGTTCA	SMC13T.A1.F	1085	533	4.14746543778802	23.963133640553	0	GSE132257NM	CRC without LM	2	2	NK_T_cell	NK_T_cell	NK_T_cell
GSE132257NM_SMC13T.A1.F_CATGCCTTCCATGAGT	SMC13T.A1.F	2222	1026	10.1710171017102	12.7812781278128	0	GSE132257NM	CRC without LM	1	1	NK_T_cell	NK_T_cell	NK_T_cell
GSE132257NM_SMC13T.A1.F_CATGCCTTCTGGCGAC	SMC13T.A1.F	5827	2147	3.19203706881757	15.9601853440879	0	GSE132257NM	CRC without LM	14	14	NK_T_cell	NK_T_cell	NK_T_cell
GSE132257NM_SMC13T.A1.F_CATGGCGAGAATCTCC	SMC13T.A1.F	3055	855	2.97872340425532	46.8412438625205	0	GSE132257NM	CRC without LM	4	4	B_cell	B_cell	B_cell
GSE132257NM_SMC13T.A1.F_CATGGCGAGACCACGA	SMC13T.A1.F	17156	3247	3.03100955933784	13.4122173000699	0	GSE132257NM	CRC without LM	9	9	myeloid_cell	myeloid_cell	myeloid_cell
GSE132257NM_SMC13T.A1.F_CATGGCGAGAGACTAT	SMC13T.A1.F	1721	736	3.54445090063916	25.3341080766996	0	GSE132257NM	CRC without LM	18	18	myeloid_cell	myeloid_cell	myeloid_cell
GSE132257NM_SMC13T.A1.F_CATGGCGAGTACGATA	SMC13T.A1.F	3002	1209	1.26582278481013	25.9826782145237	0	GSE132257NM	CRC without LM	1	1	NK_T_cell	NK_T_cell	NK_T_cell
GSE132257NM_SMC13T.A1.F_CATGGCGCAATGCCAT	SMC13T.A1.F	1345	297	1.11524163568773	3.94052044609665	0	GSE132257NM	CRC without LM	11	11	myeloid_cell	myeloid_cell	myeloid_cell
GSE132257NM_SMC13T.A1.F_CATGGCGCAGGCTCAC	SMC13T.A1.F	28411	3304	5.07549892647214	45.4788638203513	0	GSE132257NM	CRC without LM	13	13	epithelial_cell	epithelial_cell	epithelial_cell
GSE132257NM_SMC13T.A1.F_CATGGCGCAGTATAAG	SMC13T.A1.F	2349	884	3.27799063431247	20.774797786292	0	GSE132257NM	CRC without LM	11	11	myeloid_cell	myeloid_cell	myeloid_cell
GSE132257NM_SMC13T.A1.F_CATGGCGCATGGGAAC	SMC13T.A1.F	5967	1692	1.67588402882521	29.3447293447293	0	GSE132257NM	CRC without LM	18	18	myeloid_cell	myeloid_cell	myeloid_cell
GSE132257NM_SMC13T.A1.F_CATGGCGGTTCAGTAC	SMC13T.A1.F	8427	1433	18.3457932834935	44.2743562359084	0	GSE132257NM	CRC without LM	7	7	epithelial_cell	epithelial_cell	epithelial_cell
GSE132257NM_SMC13T.A1.F_CATGGCGGTTCTGAAC	SMC13T.A1.F	2379	827	3.99327448507776	38.4195039932745	0	GSE132257NM	CRC without LM	2	2	NK_T_cell	NK_T_cell	NK_T_cell
GSE132257NM_SMC13T.A1.F_CATTATCAGAAAGTGG	SMC13T.A1.F	1666	663	3.84153661464586	31.5126050420168	0	GSE132257NM	CRC without LM	0	0	NK_T_cell	NK_T_cell	NK_T_cell
GSE132257NM_SMC13T.A1.F_CATTATCAGCAGCCTC	SMC13T.A1.F	26836	3495	10.4970934565509	42.7001043374571	0	GSE132257NM	CRC without LM	5	5	epithelial_cell	epithelial_cell	epithelial_cell
GSE132257NM_SMC13T.A1.F_CATTATCAGCTAAGAT	SMC13T.A1.F	1441	656	3.2616238723109	33.3102012491325	0	GSE132257NM	CRC without LM	2	2	NK_T_cell	NK_T_cell	NK_T_cell
GSE132257NM_SMC13T.A1.F_CATTATCCATCCCACT	SMC13T.A1.F	6020	2156	1.06312292358804	19.5182724252492	0	GSE132257NM	CRC without LM	15	15	endothelial_cell	endothelial_cell	endothelial_cell
GSE132257NM_SMC13T.A1.F_CATTATCGTCCGAAGA	SMC13T.A1.F	1798	825	5.61735261401557	22.6918798665184	0	GSE132257NM	CRC without LM	0	0	NK_T_cell	NK_T_cell	NK_T_cell
GSE132257NM_SMC13T.A1.F_CATTATCGTCTAAACC	SMC13T.A1.F	1250	627	8.24	22.08	0	GSE132257NM	CRC without LM	2	2	NK_T_cell	NK_T_cell	NK_T_cell
GSE132257NM_SMC13T.A1.F_CATTCGCAGTGACATA	SMC13T.A1.F	26691	3780	5.56367314825222	42.1752650706231	0	GSE132257NM	CRC without LM	5	5	epithelial_cell	epithelial_cell	epithelial_cell
GSE132257NM_SMC13T.A1.F_CATTCGCCACAGTCGC	SMC13T.A1.F	9129	1970	19.7173841603681	30.1785518676744	0	GSE132257NM	CRC without LM	5	5	epithelial_cell	epithelial_cell	epithelial_cell
GSE132257NM_SMC13T.A1.F_CATTCGCCATCGGTTA	SMC13T.A1.F	37055	4634	10.5545810282013	41.346646876265	0	GSE132257NM	CRC without LM	5	5	epithelial_cell	epithelial_cell	epithelial_cell
GSE132257NM_SMC13T.A1.F_CATTCGCCATGGAATA	SMC13T.A1.F	3567	703	2.04653770675638	62.3493131483039	0	GSE132257NM	CRC without LM	7	7	epithelial_cell	epithelial_cell	epithelial_cell
GSE132257NM_SMC13T.A1.F_CATTCGCGTCATGCAT	SMC13T.A1.F	1824	890	0.657894736842105	17.3245614035088	0	GSE132257NM	CRC without LM	1	1	NK_T_cell	NK_T_cell	NK_T_cell
GSE132257NM_SMC13T.A1.F_CATTCGCGTCTCCCTA	SMC13T.A1.F	2946	1084	6.61914460285132	22.4372029871012	0	GSE132257NM	CRC without LM	24	24	NK_T_cell	NK_T_cell	NK_T_cell
GSE132257NM_SMC13T.A1.F_CATTCGCTCAGTCCCT	SMC13T.A1.F	18096	3771	9.60985853227232	27.8569849690539	0	GSE132257NM	CRC without LM	5	5	epithelial_cell	epithelial_cell	epithelial_cell
GSE132257NM_SMC13T.A1.F_CATTCGCTCGTTTGCC	SMC13T.A1.F	1614	793	3.59355638166047	21.5613382899628	0	GSE132257NM	CRC without LM	0	0	NK_T_cell	NK_T_cell	NK_T_cell
GSE132257NM_SMC13T.A1.F_CCAATCCAGAATGTGT	SMC13T.A1.F	1969	784	2.94565769426105	33.2656170644998	0	GSE132257NM	CRC without LM	2	2	NK_T_cell	NK_T_cell	NK_T_cell
GSE132257NM_SMC13T.A1.F_CCAATCCAGGCTCAGA	SMC13T.A1.F	2120	928	1.79245283018868	25.9433962264151	0	GSE132257NM	CRC without LM	0	0	NK_T_cell	NK_T_cell	NK_T_cell
GSE132257NM_SMC13T.A1.F_CCAATCCCAGATGGGT	SMC13T.A1.F	19786	1196	0.646922066107349	4.73567168705145	0.00505407864146366	GSE132257NM	CRC without LM	3	3	plasma_cell	plasma_cell	plasma_cell
GSE132257NM_SMC13T.A1.F_CCAATCCGTATAGTAG	SMC13T.A1.F	10050	854	0.656716417910448	6.92537313432836	0	GSE132257NM	CRC without LM	6	6	plasma_cell	plasma_cell	plasma_cell
GSE132257NM_SMC13T.A1.F_CCAATCCGTGGTCTCG	SMC13T.A1.F	2362	791	4.02201524132091	41.151566469094	0	GSE132257NM	CRC without LM	7	7	epithelial_cell	epithelial_cell	epithelial_cell
GSE132257NM_SMC13T.A1.F_CCAATCCGTTACCGAT	SMC13T.A1.F	16600	2456	11.0180722891566	47.7650602409639	0	GSE132257NM	CRC without LM	7	7	epithelial_cell	epithelial_cell	epithelial_cell
GSE132257NM_SMC13T.A1.F_CCAATCCTCCGAGCCA	SMC13T.A1.F	31095	4306	15.6584659913169	35.5459077022029	0	GSE132257NM	CRC without LM	13	13	epithelial_cell	epithelial_cell	epithelial_cell
GSE132257NM_SMC13T.A1.F_CCACCTAGTCCTCTTG	SMC13T.A1.F	2131	715	4.17644298451431	23.3693101830127	0	GSE132257NM	CRC without LM	11	11	myeloid_cell	myeloid_cell	myeloid_cell
GSE132257NM_SMC13T.A1.F_CCACCTAGTGGGTCAA	SMC13T.A1.F	3142	950	2.76893698281349	43.1572246976448	0	GSE132257NM	CRC without LM	2	2	NK_T_cell	NK_T_cell	NK_T_cell
GSE132257NM_SMC13T.A1.F_CCACCTATCAACCAAC	SMC13T.A1.F	1507	581	3.9814200398142	43.5965494359655	0	GSE132257NM	CRC without LM	4	4	B_cell	B_cell	B_cell
GSE132257NM_SMC13T.A1.F_CCACCTATCACAGGCC	SMC13T.A1.F	1965	850	3.3587786259542	26.1577608142494	0	GSE132257NM	CRC without LM	0	0	NK_T_cell	NK_T_cell	NK_T_cell
GSE132257NM_SMC13T.A1.F_CCACCTATCTGCAAGT	SMC13T.A1.F	2760	301	0.942028985507246	8.47826086956522	0	GSE132257NM	CRC without LM	3	3	plasma_cell	plasma_cell	plasma_cell
GSE132257NM_SMC13T.A1.F_CCACGGAAGGTAGCCA	SMC13T.A1.F	1546	379	12.1604139715395	53.0401034928849	0	GSE132257NM	CRC without LM	7	7	epithelial_cell	epithelial_cell	epithelial_cell
GSE132257NM_SMC13T.A1.F_CCACGGACATTCCTCG	SMC13T.A1.F	2370	825	4.81012658227848	36.9620253164557	0	GSE132257NM	CRC without LM	2	2	NK_T_cell	NK_T_cell	NK_T_cell
GSE132257NM_SMC13T.A1.F_CCACGGAGTAAACACA	SMC13T.A1.F	23217	3841	6.77090063315674	37.1882672179868	0	GSE132257NM	CRC without LM	5	5	epithelial_cell	epithelial_cell	epithelial_cell
GSE132257NM_SMC13T.A1.F_CCACGGAGTCTGCAAT	SMC13T.A1.F	2318	982	2.07075064710958	25.2804141501294	0	GSE132257NM	CRC without LM	1	1	NK_T_cell	NK_T_cell	NK_T_cell
GSE132257NM_SMC13T.A1.F_CCACGGAGTGAGGGAG	SMC13T.A1.F	15106	3123	18.7011783397326	25.0959883490004	0	GSE132257NM	CRC without LM	5	5	epithelial_cell	epithelial_cell	epithelial_cell
GSE132257NM_SMC13T.A1.F_CCACGGAGTGTTGAGG	SMC13T.A1.F	2577	1077	0.69848661233993	30.4617772603803	0	GSE132257NM	CRC without LM	8	8	NK_T_cell	NK_T_cell	NK_T_cell
GSE132257NM_SMC13T.A1.F_CCACGGATCAGTACGT	SMC13T.A1.F	27798	4162	6.44290956183898	33.5995395352184	0	GSE132257NM	CRC without LM	5	5	epithelial_cell	epithelial_cell	epithelial_cell
GSE132257NM_SMC13T.A1.F_CCACGGATCCCTCTTT	SMC13T.A1.F	32213	4781	4.04184645950393	20.0415981125632	0	GSE132257NM	CRC without LM	9	9	myeloid_cell	myeloid_cell	myeloid_cell
GSE132257NM_SMC13T.A1.F_CCACTACAGCCAGAAC	SMC13T.A1.F	1256	604	0.636942675159236	22.1337579617834	0	GSE132257NM	CRC without LM	0	0	NK_T_cell	NK_T_cell	NK_T_cell
GSE132257NM_SMC13T.A1.F_CCACTACCACCGAATT	SMC13T.A1.F	12924	2962	3.3503559269576	17.7189724543485	0	GSE132257NM	CRC without LM	9	9	myeloid_cell	myeloid_cell	myeloid_cell
GSE132257NM_SMC13T.A1.F_CCACTACCACTCGACG	SMC13T.A1.F	2557	800	7.31325772389519	12.6319906140008	0	GSE132257NM	CRC without LM	21	21	plasma_cell	plasma_cell	plasma_cell
GSE132257NM_SMC13T.A1.F_CCACTACTCATAGCAC	SMC13T.A1.F	1794	631	2.89855072463768	44.3701226309922	0	GSE132257NM	CRC without LM	4	4	B_cell	B_cell	B_cell
GSE132257NM_SMC13T.A1.F_CCACTACTCGGCCGAT	SMC13T.A1.F	4197	1654	6.4569930903026	14.0338336907315	0	GSE132257NM	CRC without LM	9	9	myeloid_cell	myeloid_cell	myeloid_cell
GSE132257NM_SMC13T.A1.F_CCAGCGAAGTGTGAAT	SMC13T.A1.F	2188	887	3.97623400365631	27.8336380255941	0	GSE132257NM	CRC without LM	1	1	NK_T_cell	NK_T_cell	NK_T_cell
GSE132257NM_SMC13T.A1.F_CCAGCGACAAACCCAT	SMC13T.A1.F	2367	911	1.90114068441065	31.0519645120406	0	GSE132257NM	CRC without LM	0	0	NK_T_cell	NK_T_cell	NK_T_cell
GSE132257NM_SMC13T.A1.F_CCAGCGACAGTCGTGC	SMC13T.A1.F	7298	982	0.383666758015895	63.8120032885722	0	GSE132257NM	CRC without LM	7	7	epithelial_cell	epithelial_cell	epithelial_cell
GSE132257NM_SMC13T.A1.F_CCAGCGAGTCATACTG	SMC13T.A1.F	2311	849	2.03375162267417	35.8286456079619	0	GSE132257NM	CRC without LM	0	0	NK_T_cell	NK_T_cell	NK_T_cell
GSE132257NM_SMC13T.A1.F_CCAGCGAGTTCACGGC	SMC13T.A1.F	29087	3941	5.00567263726063	37.7006910303572	0	GSE132257NM	CRC without LM	5	5	epithelial_cell	epithelial_cell	epithelial_cell
GSE132257NM_SMC13T.A1.F_CCAGCGATCTCGGACG	SMC13T.A1.F	1808	888	3.42920353982301	17.3119469026549	0	GSE132257NM	CRC without LM	0	0	NK_T_cell	NK_T_cell	NK_T_cell
GSE132257NM_SMC13T.A1.F_CCATGTCAGAAACCAT	SMC13T.A1.F	1617	595	5.56586270871985	37.7860235003092	0	GSE132257NM	CRC without LM	2	2	NK_T_cell	NK_T_cell	NK_T_cell
GSE132257NM_SMC13T.A1.F_CCATGTCAGTACGATA	SMC13T.A1.F	2200	889	3.13636363636364	31.4545454545455	0	GSE132257NM	CRC without LM	0	0	NK_T_cell	NK_T_cell	NK_T_cell
GSE132257NM_SMC13T.A1.F_CCATGTCAGTCTCCTC	SMC13T.A1.F	3025	1087	5.1900826446281	29.7190082644628	0	GSE132257NM	CRC without LM	0	0	NK_T_cell	NK_T_cell	NK_T_cell
GSE132257NM_SMC13T.A1.F_CCATGTCCAGTGGGAT	SMC13T.A1.F	3037	1387	2.04148831083306	17.64899572	0	GSE132257NM	CRC without LM	1	1	NK_T_cell	NK_T_cell	NK_T_cell
GSE132257NM_SMC13T.A1.F_CCATGTCGTCGGCTCA	SMC13T.A1.F	10483	1917	4.41667461604503	9.52017552227416	0	GSE132257NM	CRC without LM	21	21	plasma_cell	plasma_cell	plasma_cell
GSE132257NM_SMC13T.A1.F_CCATGTCGTGTGAATA	SMC13T.A1.F	2070	795	2.27053140096618	40	0	GSE132257NM	CRC without LM	0	0	NK_T_cell	NK_T_cell	NK_T_cell
GSE132257NM_SMC13T.A1.F_CCATGTCTCAGCGATT	SMC13T.A1.F	4288	1645	2.79850746268657	22.6445895522388	0	GSE132257NM	CRC without LM	1	1	NK_T_cell	NK_T_cell	NK_T_cell
GSE132257NM_SMC13T.A1.F_CCATGTCTCTGATTCT	SMC13T.A1.F	10652	1966	8.24258355238453	46.2448366503943	0	GSE132257NM	CRC without LM	5	5	epithelial_cell	epithelial_cell	epithelial_cell
GSE132257NM_SMC13T.A1.F_CCATTCGAGACTTGAA	SMC13T.A1.F	4983	1262	2.58880192655027	21.2121212121212	0	GSE132257NM	CRC without LM	11	11	myeloid_cell	myeloid_cell	myeloid_cell
GSE132257NM_SMC13T.A1.F_CCATTCGAGAGTGACC	SMC13T.A1.F	2608	1097	3.25920245398773	20.1303680981595	0	GSE132257NM	CRC without LM	1	1	NK_T_cell	NK_T_cell	NK_T_cell
GSE132257NM_SMC13T.A1.F_CCATTCGAGGGAACGG	SMC13T.A1.F	1903	936	1.57645822385707	23.5417761429322	0	GSE132257NM	CRC without LM	0	0	NK_T_cell	NK_T_cell	NK_T_cell
GSE132257NM_SMC13T.A1.F_CCATTCGCATCACGTA	SMC13T.A1.F	1797	594	3.33889816360601	45.0194769059544	0	GSE132257NM	CRC without LM	4	4	B_cell	B_cell	B_cell
GSE132257NM_SMC13T.A1.F_CCATTCGCATCCGTGG	SMC13T.A1.F	7572	2057	3.16957210776545	23.0058108821976	0	GSE132257NM	CRC without LM	11	11	myeloid_cell	myeloid_cell	myeloid_cell
GSE132257NM_SMC13T.A1.F_CCATTCGGTCTGCCAG	SMC13T.A1.F	1867	791	2.41028387787895	29.084092126406	0	GSE132257NM	CRC without LM	2	2	NK_T_cell	NK_T_cell	NK_T_cell
GSE132257NM_SMC13T.A1.F_CCATTCGGTTAGATGA	SMC13T.A1.F	20770	3734	6.8608570052961	34.4053923928743	0	GSE132257NM	CRC without LM	5	5	epithelial_cell	epithelial_cell	epithelial_cell
GSE132257NM_SMC13T.A1.F_CCATTCGGTTTGTTTC	SMC13T.A1.F	1534	587	2.80312907431551	31.7470664928292	0	GSE132257NM	CRC without LM	2	2	NK_T_cell	NK_T_cell	NK_T_cell
GSE132257NM_SMC13T.A1.F_CCATTCGTCCACTGGG	SMC13T.A1.F	10555	2098	11.0184746565609	38.5693983893889	0	GSE132257NM	CRC without LM	5	5	epithelial_cell	epithelial_cell	epithelial_cell
GSE132257NM_SMC13T.A1.F_CCCAATCAGCCAGAAC	SMC13T.A1.F	40193	4803	6.87433135123031	41.6291394023835	0	GSE132257NM	CRC without LM	5	5	epithelial_cell	epithelial_cell	epithelial_cell
GSE132257NM_SMC13T.A1.F_CCCAATCAGCTGTTCA	SMC13T.A1.F	2166	460	1.01569713758079	64.2197599261311	0	GSE132257NM	CRC without LM	7	7	epithelial_cell	epithelial_cell	epithelial_cell
GSE132257NM_SMC13T.A1.F_CCCAATCCAAAGTCAA	SMC13T.A1.F	14806	2928	3.69444819667702	12.704309063893	0	GSE132257NM	CRC without LM	9	9	myeloid_cell	myeloid_cell	myeloid_cell
GSE132257NM_SMC13T.A1.F_CCCAATCCAGTATAAG	SMC13T.A1.F	2479	917	4.15490116982654	34.6914078257362	0	GSE132257NM	CRC without LM	4	4	B_cell	B_cell	B_cell
GSE132257NM_SMC13T.A1.F_CCCAATCGTTCAGACT	SMC13T.A1.F	33702	4140	7.33487626847071	41.9678357367515	0	GSE132257NM	CRC without LM	5	5	epithelial_cell	epithelial_cell	epithelial_cell
GSE132257NM_SMC13T.A1.F_CCCAATCTCCTCAACC	SMC13T.A1.F	2642	757	5.03406510219531	13.663890991673	0	GSE132257NM	CRC without LM	11	11	myeloid_cell	myeloid_cell	myeloid_cell
GSE132257NM_SMC13T.A1.F_CCCAGTTAGAGACTAT	SMC13T.A1.F	14291	2772	15.94010216	32.6849065845637	0	GSE132257NM	CRC without LM	5	5	epithelial_cell	epithelial_cell	epithelial_cell
GSE132257NM_SMC13T.A1.F_CCCAGTTAGTCTCGGC	SMC13T.A1.F	1373	675	2.84049526584122	26.802622	0	GSE132257NM	CRC without LM	2	2	NK_T_cell	NK_T_cell	NK_T_cell
GSE132257NM_SMC13T.A1.F_CCCAGTTAGTTGCAGG	SMC13T.A1.F	8214	2012	4.61407353299245	16.8127587046506	0.0121743364986608	GSE132257NM	CRC without LM	9	9	myeloid_cell	myeloid_cell	myeloid_cell
GSE132257NM_SMC13T.A1.F_CCCAGTTGTACTCGCG	SMC13T.A1.F	3230	1234	1.54798761609907	21.3622291021672	0	GSE132257NM	CRC without LM	1	1	NK_T_cell	NK_T_cell	NK_T_cell
GSE132257NM_SMC13T.A1.F_CCCAGTTGTCTCATCC	SMC13T.A1.F	1242	702	2.33494363929147	11.5136876006441	0	GSE132257NM	CRC without LM	0	0	NK_T_cell	NK_T_cell	NK_T_cell
GSE132257NM_SMC13T.A1.F_CCCAGTTTCGCCAGCA	SMC13T.A1.F	20140	3543	8.62959285004965	34.2005958291956	0	GSE132257NM	CRC without LM	5	5	epithelial_cell	epithelial_cell	epithelial_cell
GSE132257NM_SMC13T.A1.F_CCCAGTTTCGGCTACG	SMC13T.A1.F	2693	809	3.93613070924619	42.3319717786855	0	GSE132257NM	CRC without LM	2	2	NK_T_cell	NK_T_cell	NK_T_cell
GSE132257NM_SMC13T.A1.F_CCCATACCACAGAGGT	SMC13T.A1.F	43994	4826	13.5791244260581	39.9008955766695	0	GSE132257NM	CRC without LM	5	5	epithelial_cell	epithelial_cell	epithelial_cell
GSE132257NM_SMC13T.A1.F_CCCATACCACCTATCC	SMC13T.A1.F	18882	3399	4.29509585848957	32.1999788158034	0	GSE132257NM	CRC without LM	5	5	epithelial_cell	epithelial_cell	epithelial_cell
GSE132257NM_SMC13T.A1.F_CCCATACCACGGCTAC	SMC13T.A1.F	2943	985	7.40740740740741	37.5806999660211	0	GSE132257NM	CRC without LM	2	2	NK_T_cell	NK_T_cell	NK_T_cell
GSE132257NM_SMC13T.A1.F_CCCATACCAGGCTCAC	SMC13T.A1.F	10065	1248	0.0695479384003974	68.7531048186786	0	GSE132257NM	CRC without LM	7	7	epithelial_cell	epithelial_cell	epithelial_cell
GSE132257NM_SMC13T.A1.F_CCCATACCAGTTCATG	SMC13T.A1.F	3837	1063	5.36877769090435	17.4354964816263	0	GSE132257NM	CRC without LM	11	11	myeloid_cell	myeloid_cell	myeloid_cell
GSE132257NM_SMC13T.A1.F_CCCATACGTCCCTACT	SMC13T.A1.F	22523	3648	12.1031834125117	37.0332548949962	0	GSE132257NM	CRC without LM	5	5	epithelial_cell	epithelial_cell	epithelial_cell
GSE132257NM_SMC13T.A1.F_CCCATACGTCGGATCC	SMC13T.A1.F	10507	2456	6.31007899495574	31.4932901874941	0	GSE132257NM	CRC without LM	5	5	epithelial_cell	epithelial_cell	epithelial_cell
GSE132257NM_SMC13T.A1.F_CCCATACTCAGCGACC	SMC13T.A1.F	2284	713	6.3922942206655	44.5709281961471	0	GSE132257NM	CRC without LM	2	2	NK_T_cell	NK_T_cell	NK_T_cell
GSE132257NM_SMC13T.A1.F_CCCATACTCCAAACTG	SMC13T.A1.F	2271	913	1.89343901365037	30.779392338177	0	GSE132257NM	CRC without LM	8	8	NK_T_cell	NK_T_cell	NK_T_cell
GSE132257NM_SMC13T.A1.F_CCCTCCTAGAGCTGGT	SMC13T.A1.F	2074	779	3.2304725168756	33.2208293153327	0	GSE132257NM	CRC without LM	2	2	NK_T_cell	NK_T_cell	NK_T_cell
GSE132257NM_SMC13T.A1.F_CCCTCCTAGTACGCCC	SMC13T.A1.F	2471	1169	1.49736948603804	22.4605422905706	0	GSE132257NM	CRC without LM	1	1	NK_T_cell	NK_T_cell	NK_T_cell
GSE132257NM_SMC13T.A1.F_CCCTCCTAGTTAGGTA	SMC13T.A1.F	4026	916	4.04868355688028	51.2419274714357	0	GSE132257NM	CRC without LM	2	2	NK_T_cell	NK_T_cell	NK_T_cell
GSE132257NM_SMC13T.A1.F_CCCTCCTCAGCATGAG	SMC13T.A1.F	19459	3230	7.3487846240814	42.7873991469243	0	GSE132257NM	CRC without LM	5	5	epithelial_cell	epithelial_cell	epithelial_cell
GSE132257NM_SMC13T.A1.F_CCCTCCTCATTGAGCT	SMC13T.A1.F	17017	1355	0.699300699300699	5.77069988834695	0	GSE132257NM	CRC without LM	3	3	plasma_cell	plasma_cell	plasma_cell
GSE132257NM_SMC13T.A1.F_CCCTCCTGTAGCTCCG	SMC13T.A1.F	8930	2066	5.29675251959686	41.4221724524076	0	GSE132257NM	CRC without LM	5	5	epithelial_cell	epithelial_cell	epithelial_cell
GSE132257NM_SMC13T.A1.F_CCCTCCTGTGTGCGTC	SMC13T.A1.F	11109	2839	4.3298226663066	30.2637501125214	0	GSE132257NM	CRC without LM	12	12	epithelial_cell	epithelial_cell	epithelial_cell
GSE132257NM_SMC13T.A1.F_CCGGGATAGAGCTGCA	SMC13T.A1.F	11086	1968	2.30921883456612	51.1275482590655	0	GSE132257NM	CRC without LM	5	5	epithelial_cell	epithelial_cell	epithelial_cell
GSE132257NM_SMC13T.A1.F_CCGGGATCATGAACCT	SMC13T.A1.F	6807	1658	15.4399882473924	28.2797120611136	0	GSE132257NM	CRC without LM	5	5	epithelial_cell	epithelial_cell	epithelial_cell
GSE132257NM_SMC13T.A1.F_CCGGGATTCAGCTCTC	SMC13T.A1.F	1904	751	5.25210084033613	23.0567226890756	0	GSE132257NM	CRC without LM	9	9	myeloid_cell	myeloid_cell	myeloid_cell
GSE132257NM_SMC13T.A1.F_CCGGGATTCCAGTAGT	SMC13T.A1.F	3080	1077	1.36363636363636	33.7987012987013	0	GSE132257NM	CRC without LM	0	0	NK_T_cell	NK_T_cell	NK_T_cell
GSE132257NM_SMC13T.A1.F_CCGGGATTCGGCGCTA	SMC13T.A1.F	17126	2768	12.0168165362607	38.9933434543968	0	GSE132257NM	CRC without LM	5	5	epithelial_cell	epithelial_cell	epithelial_cell
GSE132257NM_SMC13T.A1.F_CCGGTAGAGAAAGTGG	SMC13T.A1.F	2458	719	3.98698128559805	19.2432872253865	0	GSE132257NM	CRC without LM	11	11	myeloid_cell	myeloid_cell	myeloid_cell
GSE132257NM_SMC13T.A1.F_CCGGTAGAGAACTGTA	SMC13T.A1.F	3118	892	3.30339961513791	47.9153303399615	0	GSE132257NM	CRC without LM	0	0	NK_T_cell	NK_T_cell	NK_T_cell
GSE132257NM_SMC13T.A1.F_CCGGTAGAGATCCCGC	SMC13T.A1.F	1807	805	2.4349750968456	25.7885998893193	0	GSE132257NM	CRC without LM	0	0	NK_T_cell	NK_T_cell	NK_T_cell
GSE132257NM_SMC13T.A1.F_CCGGTAGGTCATGCCG	SMC13T.A1.F	2092	1028	3.96749521988528	20.0764818355641	0	GSE132257NM	CRC without LM	0	0	NK_T_cell	NK_T_cell	NK_T_cell
GSE132257NM_SMC13T.A1.F_CCGGTAGGTCTGCCAG	SMC13T.A1.F	23736	2800	1.45770138186721	13.3594539939333	0	GSE132257NM	CRC without LM	21	21	plasma_cell	plasma_cell	plasma_cell
GSE132257NM_SMC13T.A1.F_CCGGTAGGTCTTGTCC	SMC13T.A1.F	5311	1318	4.16117491997741	30.1638109583882	0	GSE132257NM	CRC without LM	18	18	myeloid_cell	myeloid_cell	myeloid_cell
GSE132257NM_SMC13T.A1.F_CCGTACTCACGGTAGA	SMC13T.A1.F	2680	825	2.20149253731343	46.6417910447761	0	GSE132257NM	CRC without LM	2	2	NK_T_cell	NK_T_cell	NK_T_cell
GSE132257NM_SMC13T.A1.F_CCGTACTGTTGCTCCT	SMC13T.A1.F	7759	1947	4.44644928470164	17.1929372341797	0	GSE132257NM	CRC without LM	9	9	myeloid_cell	myeloid_cell	myeloid_cell
GSE132257NM_SMC13T.A1.F_CCGTGGAAGGCATGTG	SMC13T.A1.F	2056	672	2.86964980544747	18.7256809338521	0	GSE132257NM	CRC without LM	11	11	myeloid_cell	myeloid_cell	myeloid_cell
GSE132257NM_SMC13T.A1.F_CCGTGGACAGTTAACC	SMC13T.A1.F	2216	822	4.2870036101083	32.0397111913357	0	GSE132257NM	CRC without LM	1	1	NK_T_cell	NK_T_cell	NK_T_cell
GSE132257NM_SMC13T.A1.F_CCGTGGACATGCCTAA	SMC13T.A1.F	2953	987	3.92820860142228	38.3677615983745	0	GSE132257NM	CRC without LM	0	0	NK_T_cell	NK_T_cell	NK_T_cell
GSE132257NM_SMC13T.A1.F_CCGTGGAGTACTTGAC	SMC13T.A1.F	4858	1253	15.8913132976534	38.5961300946892	0	GSE132257NM	CRC without LM	7	7	epithelial_cell	epithelial_cell	epithelial_cell
GSE132257NM_SMC13T.A1.F_CCGTGGAGTCTGCGGT	SMC13T.A1.F	1239	603	1.93704600484262	28.3292978208232	0	GSE132257NM	CRC without LM	2	2	NK_T_cell	NK_T_cell	NK_T_cell
GSE132257NM_SMC13T.A1.F_CCGTGGATCAACACCA	SMC13T.A1.F	1466	780	2.31923601637108	20.2592087312415	0	GSE132257NM	CRC without LM	0	0	NK_T_cell	NK_T_cell	NK_T_cell
GSE132257NM_SMC13T.A1.F_CCGTGGATCGGCTACG	SMC13T.A1.F	2566	1116	2.49415432579891	20.771628994544	0	GSE132257NM	CRC without LM	1	1	NK_T_cell	NK_T_cell	NK_T_cell
GSE132257NM_SMC13T.A1.F_CCGTGGATCTGCTGCT	SMC13T.A1.F	12402	2483	3.43492985002419	18.3518787292372	0	GSE132257NM	CRC without LM	9	9	myeloid_cell	myeloid_cell	myeloid_cell
GSE132257NM_SMC13T.A1.F_CCGTTCAAGACTAGGC	SMC13T.A1.F	32329	4619	9.97865693340345	34.603606668935	0	GSE132257NM	CRC without LM	5	5	epithelial_cell	epithelial_cell	epithelial_cell
GSE132257NM_SMC13T.A1.F_CCGTTCACAGTCACTA	SMC13T.A1.F	2408	760	2.32558139534884	41.8604651162791	0	GSE132257NM	CRC without LM	2	2	NK_T_cell	NK_T_cell	NK_T_cell
GSE132257NM_SMC13T.A1.F_CCGTTCAGTCGGCATC	SMC13T.A1.F	39413	4649	5.03640930657397	31.7331844822774	0.00253723390759394	GSE132257NM	CRC without LM	13	13	epithelial_cell	epithelial_cell	epithelial_cell
GSE132257NM_SMC13T.A1.F_CCGTTCAGTGTGACCC	SMC13T.A1.F	1473	713	5.97420230821453	22.4032586558045	0	GSE132257NM	CRC without LM	2	2	NK_T_cell	NK_T_cell	NK_T_cell
GSE132257NM_SMC13T.A1.F_CCGTTCAGTTCCAACA	SMC13T.A1.F	3432	972	2.24358974358974	44.9300699300699	0	GSE132257NM	CRC without LM	2	2	NK_T_cell	NK_T_cell	NK_T_cell
GSE132257NM_SMC13T.A1.F_CCGTTCATCAGTGCAT	SMC13T.A1.F	32529	4103	5.30910879522887	41.6920286513572	0	GSE132257NM	CRC without LM	5	5	epithelial_cell	epithelial_cell	epithelial_cell
GSE132257NM_SMC13T.A1.F_CCGTTCATCATCGATG	SMC13T.A1.F	2825	937	1.6283185840708	39.0442477876106	0	GSE132257NM	CRC without LM	0	0	NK_T_cell	NK_T_cell	NK_T_cell
GSE132257NM_SMC13T.A1.F_CCGTTCATCATCTGTT	SMC13T.A1.F	2674	1158	0.635751682872102	25.6544502617801	0	GSE132257NM	CRC without LM	0	0	NK_T_cell	NK_T_cell	NK_T_cell
GSE132257NM_SMC13T.A1.F_CCGTTCATCGCGATCG	SMC13T.A1.F	1918	870	1.6162669447341	24.8175182481752	0	GSE132257NM	CRC without LM	8	8	NK_T_cell	NK_T_cell	NK_T_cell
GSE132257NM_SMC13T.A1.F_CCTAAAGAGCGTCTAT	SMC13T.A1.F	1302	504	3.60983102918587	45.2380952380952	0	GSE132257NM	CRC without LM	8	8	NK_T_cell	NK_T_cell	NK_T_cell
GSE132257NM_SMC13T.A1.F_CCTAAAGAGGATGGTC	SMC13T.A1.F	25829	3560	7.25541058500136	44.3338882651283	0	GSE132257NM	CRC without LM	5	5	epithelial_cell	epithelial_cell	epithelial_cell
GSE132257NM_SMC13T.A1.F_CCTAAAGTCGACGGAA	SMC13T.A1.F	1685	510	3.62017804154303	9.97032640949555	0	GSE132257NM	CRC without LM	3	3	plasma_cell	plasma_cell	plasma_cell
GSE132257NM_SMC13T.A1.F_CCTACACAGACCTAGG	SMC13T.A1.F	1327	539	6.93293142426526	27.731725697061	0	GSE132257NM	CRC without LM	0	0	NK_T_cell	NK_T_cell	NK_T_cell
GSE132257NM_SMC13T.A1.F_CCTACACAGCTTATCG	SMC13T.A1.F	1660	418	2.71084337349398	17.6506024096386	0	GSE132257NM	CRC without LM	18	18	myeloid_cell	myeloid_cell	myeloid_cell
GSE132257NM_SMC13T.A1.F_CCTACACCAATCCGAT	SMC13T.A1.F	2193	903	1.64158686730506	23.7118103055176	0	GSE132257NM	CRC without LM	1	1	NK_T_cell	NK_T_cell	NK_T_cell
GSE132257NM_SMC13T.A1.F_CCTACACGTCACACGC	SMC13T.A1.F	2272	971	3.56514084507042	21.4348591549296	0	GSE132257NM	CRC without LM	1	1	NK_T_cell	NK_T_cell	NK_T_cell
GSE132257NM_SMC13T.A1.F_CCTACACGTCACTGGC	SMC13T.A1.F	1069	309	9.91580916744621	59.0271281571562	0	GSE132257NM	CRC without LM	7	7	epithelial_cell	epithelial_cell	epithelial_cell
GSE132257NM_SMC13T.A1.F_CCTACACGTTCTGTTT	SMC13T.A1.F	3606	1217	8.48585690515807	11.3699389905713	0	GSE132257NM	CRC without LM	9	9	myeloid_cell	myeloid_cell	myeloid_cell
GSE132257NM_SMC13T.A1.F_CCTACACGTTTGACAC	SMC13T.A1.F	6905	1129	13.7146994931209	47.762490948588	0	GSE132257NM	CRC without LM	7	7	epithelial_cell	epithelial_cell	epithelial_cell
GSE132257NM_SMC13T.A1.F_CCTACACTCAAGGCTT	SMC13T.A1.F	3169	797	4.51246449984222	50.0788892395077	0	GSE132257NM	CRC without LM	4	4	B_cell	B_cell	B_cell
GSE132257NM_SMC13T.A1.F_CCTACCAAGATGTCGG	SMC13T.A1.F	19890	3710	5.49522373051785	20.9451985922574	0	GSE132257NM	CRC without LM	5	5	epithelial_cell	epithelial_cell	epithelial_cell
GSE132257NM_SMC13T.A1.F_CCTACCAAGCGGATCA	SMC13T.A1.F	2066	826	0.968054211035818	30.9293320425944	0	GSE132257NM	CRC without LM	0	0	NK_T_cell	NK_T_cell	NK_T_cell
GSE132257NM_SMC13T.A1.F_CCTACCAAGGAGCGTT	SMC13T.A1.F	8520	2400	3.74413145539906	21.0211267605634	0	GSE132257NM	CRC without LM	9	9	myeloid_cell	myeloid_cell	myeloid_cell
GSE132257NM_SMC13T.A1.F_CCTACCAAGGCATGGT	SMC13T.A1.F	26254	3710	13.5369848404053	38.7978974632437	0.00380894339910109	GSE132257NM	CRC without LM	5	5	epithelial_cell	epithelial_cell	epithelial_cell
GSE132257NM_SMC13T.A1.F_CCTACCAAGGCGATAC	SMC13T.A1.F	1678	679	4.17163289630513	31.5256257449344	0	GSE132257NM	CRC without LM	2	2	NK_T_cell	NK_T_cell	NK_T_cell
GSE132257NM_SMC13T.A1.F_CCTACCACAAGAAAGG	SMC13T.A1.F	2186	865	3.15645013723696	25.8462946020128	0	GSE132257NM	CRC without LM	1	1	NK_T_cell	NK_T_cell	NK_T_cell
GSE132257NM_SMC13T.A1.F_CCTACCACACGAGAGT	SMC13T.A1.F	15105	3056	3.14465408805031	17.4180734856008	0	GSE132257NM	CRC without LM	9	9	myeloid_cell	myeloid_cell	myeloid_cell
GSE132257NM_SMC13T.A1.F_CCTACCACAGGGATTG	SMC13T.A1.F	4734	888	12.7587663709337	50.6759611322349	0	GSE132257NM	CRC without LM	7	7	epithelial_cell	epithelial_cell	epithelial_cell
GSE132257NM_SMC13T.A1.F_CCTACCAGTGAGCGAT	SMC13T.A1.F	4447	1587	8.36519001574095	15.5385653249382	0	GSE132257NM	CRC without LM	9	9	myeloid_cell	myeloid_cell	myeloid_cell
GSE132257NM_SMC13T.A1.F_CCTACCAGTTATGCGT	SMC13T.A1.F	1421	640	3.1667839549613	33.8494018296974	0	GSE132257NM	CRC without LM	2	2	NK_T_cell	NK_T_cell	NK_T_cell
GSE132257NM_SMC13T.A1.F_CCTACCAGTTTGGCGC	SMC13T.A1.F	2745	931	3.35154826958106	37.4134790528233	0	GSE132257NM	CRC without LM	2	2	NK_T_cell	NK_T_cell	NK_T_cell
GSE132257NM_SMC13T.A1.F_CCTACCATCCACGCAG	SMC13T.A1.F	2698	924	4.37361008154188	36.5455893254262	0	GSE132257NM	CRC without LM	0	0	NK_T_cell	NK_T_cell	NK_T_cell
GSE132257NM_SMC13T.A1.F_CCTACCATCGGTGTCG	SMC13T.A1.F	2216	1029	3.06859205776173	20.9837545126354	0	GSE132257NM	CRC without LM	1	1	NK_T_cell	NK_T_cell	NK_T_cell
GSE132257NM_SMC13T.A1.F_CCTAGCTAGCCTATGT	SMC13T.A1.F	1659	799	4.09885473176612	19.1078963230862	0	GSE132257NM	CRC without LM	0	0	NK_T_cell	NK_T_cell	NK_T_cell
GSE132257NM_SMC13T.A1.F_CCTAGCTAGTGGGATC	SMC13T.A1.F	1703	770	3.34703464474457	19.2014092777452	0	GSE132257NM	CRC without LM	0	0	NK_T_cell	NK_T_cell	NK_T_cell
GSE132257NM_SMC13T.A1.F_CCTAGCTCAAGGTGTG	SMC13T.A1.F	3049	1109	2.65660872417186	28.7963266644802	0	GSE132257NM	CRC without LM	1	1	NK_T_cell	NK_T_cell	NK_T_cell
GSE132257NM_SMC13T.A1.F_CCTAGCTCAGTATCTG	SMC13T.A1.F	6944	2220	1.85771889400922	24.6255760368664	0	GSE132257NM	CRC without LM	1	1	NK_T_cell	NK_T_cell	NK_T_cell
GSE132257NM_SMC13T.A1.F_CCTAGCTGTGGTCTCG	SMC13T.A1.F	7802	1757	19.6744424506537	26.0958728531146	0	GSE132257NM	CRC without LM	5	5	epithelial_cell	epithelial_cell	epithelial_cell
GSE132257NM_SMC13T.A1.F_CCTAGCTGTTCATGGT	SMC13T.A1.F	2894	1102	1.69315825846579	29.0946786454734	0	GSE132257NM	CRC without LM	1	1	NK_T_cell	NK_T_cell	NK_T_cell
GSE132257NM_SMC13T.A1.F_CCTAGCTTCCTAGAAC	SMC13T.A1.F	33637	4609	4.87261051817939	37.0841632725867	0	GSE132257NM	CRC without LM	13	13	epithelial_cell	epithelial_cell	epithelial_cell
GSE132257NM_SMC13T.A1.F_CCTAGCTTCGGCATCG	SMC13T.A1.F	1073	406	2.7027027027027	51.910531220876	0	GSE132257NM	CRC without LM	8	8	NK_T_cell	NK_T_cell	NK_T_cell
GSE132257NM_SMC13T.A1.F_CCTATTAAGAATCTCC	SMC13T.A1.F	2884	1133	1.10957004160888	22.5728155339806	0	GSE132257NM	CRC without LM	1	1	NK_T_cell	NK_T_cell	NK_T_cell
GSE132257NM_SMC13T.A1.F_CCTATTAAGGCTATCT	SMC13T.A1.F	4447	845	13.7395997301552	50.9332134022937	0	GSE132257NM	CRC without LM	7	7	epithelial_cell	epithelial_cell	epithelial_cell
GSE132257NM_SMC13T.A1.F_CCTATTAAGTCATGCT	SMC13T.A1.F	1585	680	2.58675078864353	20.6940063091483	0	GSE132257NM	CRC without LM	0	0	NK_T_cell	NK_T_cell	NK_T_cell
GSE132257NM_SMC13T.A1.F_CCTATTAAGTTGTCGT	SMC13T.A1.F	17530	1358	0.981175128351398	9.53793496862521	0	GSE132257NM	CRC without LM	6	6	plasma_cell	plasma_cell	plasma_cell
GSE132257NM_SMC13T.A1.F_CCTATTACAGCTGTGC	SMC13T.A1.F	2532	815	2.88309636650869	43.8783570300158	0	GSE132257NM	CRC without LM	2	2	NK_T_cell	NK_T_cell	NK_T_cell
GSE132257NM_SMC13T.A1.F_CCTATTAGTAGTACCT	SMC13T.A1.F	7978	2333	4.06116821258461	25.9588869390825	0	GSE132257NM	CRC without LM	14	14	NK_T_cell	NK_T_cell	NK_T_cell
GSE132257NM_SMC13T.A1.F_CCTATTAGTCTCTCGT	SMC13T.A1.F	10604	2110	1.79177668804225	14.5322519803848	0	GSE132257NM	CRC without LM	18	18	myeloid_cell	myeloid_cell	myeloid_cell
GSE132257NM_SMC13T.A1.F_CCTATTAGTTAAGATG	SMC13T.A1.F	13646	2125	15.3451560896966	42.9576432654258	0	GSE132257NM	CRC without LM	7	7	epithelial_cell	epithelial_cell	epithelial_cell
GSE132257NM_SMC13T.A1.F_CCTATTATCGTACCGG	SMC13T.A1.F	3599	939	2.50069463739928	47.8466240622395	0	GSE132257NM	CRC without LM	2	2	NK_T_cell	NK_T_cell	NK_T_cell
GSE132257NM_SMC13T.A1.F_CCTCAGTAGGCCCGTT	SMC13T.A1.F	1869	764	4.06634563937935	32.8517924023542	0	GSE132257NM	CRC without LM	2	2	NK_T_cell	NK_T_cell	NK_T_cell
GSE132257NM_SMC13T.A1.F_CCTCAGTAGGGAACGG	SMC13T.A1.F	7642	2315	3.74247579167757	30.6464276367443	0	GSE132257NM	CRC without LM	14	14	NK_T_cell	NK_T_cell	NK_T_cell
GSE132257NM_SMC13T.A1.F_CCTCAGTAGTGAAGTT	SMC13T.A1.F	16356	2677	6.23012961604304	48.9117143555882	0	GSE132257NM	CRC without LM	5	5	epithelial_cell	epithelial_cell	epithelial_cell
GSE132257NM_SMC13T.A1.F_CCTCAGTAGTTGAGAT	SMC13T.A1.F	1309	580	4.0488922841864	37.3567608861727	0	GSE132257NM	CRC without LM	2	2	NK_T_cell	NK_T_cell	NK_T_cell
GSE132257NM_SMC13T.A1.F_CCTCAGTCATAAAGGT	SMC13T.A1.F	2777	894	4.06913935902053	42.0957868203097	0	GSE132257NM	CRC without LM	2	2	NK_T_cell	NK_T_cell	NK_T_cell
GSE132257NM_SMC13T.A1.F_CCTCAGTCATCGGAAG	SMC13T.A1.F	2133	883	4.78199718706048	29.3483356774496	0	GSE132257NM	CRC without LM	1	1	NK_T_cell	NK_T_cell	NK_T_cell
GSE132257NM_SMC13T.A1.F_CCTCAGTGTACCGTAT	SMC13T.A1.F	14282	2535	13.4785044111469	33.4056854782243	0	GSE132257NM	CRC without LM	12	12	epithelial_cell	epithelial_cell	epithelial_cell
GSE132257NM_SMC13T.A1.F_CCTCAGTGTGCAGTAG	SMC13T.A1.F	37767	4867	5.12881616225806	39.0843858394895	0	GSE132257NM	CRC without LM	5	5	epithelial_cell	epithelial_cell	epithelial_cell
GSE132257NM_SMC13T.A1.F_CCTCAGTTCATGTCCC	SMC13T.A1.F	7413	2247	9.33495211115608	17.118575475516	0	GSE132257NM	CRC without LM	10	10	CAF	CAF	ITGA11+CAF
GSE132257NM_SMC13T.A1.F_CCTCAGTTCGTCTGCT	SMC13T.A1.F	15090	3128	5.50695825049702	31.4446653412856	0	GSE132257NM	CRC without LM	5	5	epithelial_cell	epithelial_cell	epithelial_cell
GSE132257NM_SMC13T.A1.F_CCTCTGAAGGCTCATT	SMC13T.A1.F	7467	2118	12.7896076068033	14.6645239051828	0	GSE132257NM	CRC without LM	5	5	epithelial_cell	epithelial_cell	epithelial_cell
GSE132257NM_SMC13T.A1.F_CCTCTGAAGTCAAGGC	SMC13T.A1.F	14124	1730	1.60719342962334	7.9368450863778	0.00708014726706315	GSE132257NM	CRC without LM	18	18	myeloid_cell	myeloid_cell	myeloid_cell
GSE132257NM_SMC13T.A1.F_CCTCTGACAAATCCGT	SMC13T.A1.F	4925	426	0.142131979695431	5.27918781725888	0	GSE132257NM	CRC without LM	3	3	plasma_cell	plasma_cell	plasma_cell
GSE132257NM_SMC13T.A1.F_CCTCTGACACCTTGTC	SMC13T.A1.F	21925	3758	6.55872291904219	34.0250855188141	0	GSE132257NM	CRC without LM	5	5	epithelial_cell	epithelial_cell	epithelial_cell
GSE132257NM_SMC13T.A1.F_CCTCTGACACGGCGTT	SMC13T.A1.F	2055	897	2.09245742092457	24.963503649635	0	GSE132257NM	CRC without LM	0	0	NK_T_cell	NK_T_cell	NK_T_cell
GSE132257NM_SMC13T.A1.F_CCTCTGACATGGTTGT	SMC13T.A1.F	10972	2176	10.9004739336493	40.2114473204521	0	GSE132257NM	CRC without LM	5	5	epithelial_cell	epithelial_cell	epithelial_cell
GSE132257NM_SMC13T.A1.F_CCTCTGATCACGGTTA	SMC13T.A1.F	29193	4343	10.1394169835234	29.7948138252321	0	GSE132257NM	CRC without LM	5	5	epithelial_cell	epithelial_cell	epithelial_cell
GSE132257NM_SMC13T.A1.F_CCTCTGATCCTCCTAG	SMC13T.A1.F	3853	1524	2.64728782766675	21.8531014793667	0	GSE132257NM	CRC without LM	1	1	NK_T_cell	NK_T_cell	NK_T_cell
GSE132257NM_SMC13T.A1.F_CCTCTGATCTTAGCCC	SMC13T.A1.F	1413	619	3.53857041755131	32.2717622080679	0	GSE132257NM	CRC without LM	2	2	NK_T_cell	NK_T_cell	NK_T_cell
GSE132257NM_SMC13T.A1.F_CCTTACGAGCATGGCA	SMC13T.A1.F	1858	906	4.14424111948332	20.021528525296	0	GSE132257NM	CRC without LM	1	1	NK_T_cell	NK_T_cell	NK_T_cell
GSE132257NM_SMC13T.A1.F_CCTTACGAGGGCACTA	SMC13T.A1.F	2097	848	2.33667143538388	31.6642823080591	0	GSE132257NM	CRC without LM	8	8	NK_T_cell	NK_T_cell	NK_T_cell
GSE132257NM_SMC13T.A1.F_CCTTACGAGGTGCACA	SMC13T.A1.F	33635	4336	4.63505277240969	45.8183439869184	0	GSE132257NM	CRC without LM	5	5	epithelial_cell	epithelial_cell	epithelial_cell
GSE132257NM_SMC13T.A1.F_CCTTACGAGTGGTAGC	SMC13T.A1.F	4413	1559	8.18037616134149	18.7627464309993	0	GSE132257NM	CRC without LM	14	14	NK_T_cell	NK_T_cell	NK_T_cell
GSE132257NM_SMC13T.A1.F_CCTTACGCAAGTCTAC	SMC13T.A1.F	11555	2852	2.76070964950238	21.5404586758979	0	GSE132257NM	CRC without LM	9	9	myeloid_cell	myeloid_cell	myeloid_cell
GSE132257NM_SMC13T.A1.F_CCTTACGCACATTAGC	SMC13T.A1.F	7422	1948	4.29803287523579	17.0439234707626	0	GSE132257NM	CRC without LM	9	9	myeloid_cell	myeloid_cell	myeloid_cell
GSE132257NM_SMC13T.A1.F_CCTTACGCATATACCG	SMC13T.A1.F	13609	2714	5.28326842530678	40.8920567271659	0	GSE132257NM	CRC without LM	5	5	epithelial_cell	epithelial_cell	epithelial_cell
GSE132257NM_SMC13T.A1.F_CCTTACGCATCGGACC	SMC13T.A1.F	2168	879	2.99815498154982	29.7047970479705	0	GSE132257NM	CRC without LM	0	0	NK_T_cell	NK_T_cell	NK_T_cell
GSE132257NM_SMC13T.A1.F_CCTTACGGTCAACTGT	SMC13T.A1.F	5498	590	3.01927973808658	2.92833757730084	0	GSE132257NM	CRC without LM	3	3	plasma_cell	plasma_cell	plasma_cell
GSE132257NM_SMC13T.A1.F_CCTTACGTCGTTTGCC	SMC13T.A1.F	30382	4583	4.47633467184517	37.0745836350471	0	GSE132257NM	CRC without LM	5	5	epithelial_cell	epithelial_cell	epithelial_cell
GSE132257NM_SMC13T.A1.F_CCTTACGTCTCGTTTA	SMC13T.A1.F	2652	1013	2.4132730015083	28.1297134238311	0	GSE132257NM	CRC without LM	0	0	NK_T_cell	NK_T_cell	NK_T_cell
GSE132257NM_SMC13T.A1.F_CCTTCCCAGTGGTCCC	SMC13T.A1.F	2102	945	2.47383444338725	21.5984776403425	0	GSE132257NM	CRC without LM	0	0	NK_T_cell	NK_T_cell	NK_T_cell
GSE132257NM_SMC13T.A1.F_CCTTCCCCAATGGAAT	SMC13T.A1.F	18051	3232	7.11317932524514	39.3053016453382	0	GSE132257NM	CRC without LM	5	5	epithelial_cell	epithelial_cell	epithelial_cell
GSE132257NM_SMC13T.A1.F_CCTTCCCCAGACAGGT	SMC13T.A1.F	2163	915	3.51363846509478	22.5150254276468	0	GSE132257NM	CRC without LM	1	1	NK_T_cell	NK_T_cell	NK_T_cell
GSE132257NM_SMC13T.A1.F_CCTTCCCGTCAGAGGT	SMC13T.A1.F	2439	720	5.78105781057811	40.3034030340303	0	GSE132257NM	CRC without LM	7	7	epithelial_cell	epithelial_cell	epithelial_cell
GSE132257NM_SMC13T.A1.F_CCTTCCCGTTCGTGAT	SMC13T.A1.F	20436	3238	3.904873752	41.5443335290663	0	GSE132257NM	CRC without LM	5	5	epithelial_cell	epithelial_cell	epithelial_cell
GSE132257NM_SMC13T.A1.F_CCTTCCCTCACAACGT	SMC13T.A1.F	15136	3266	2.3850422832981	13.6429704016913	0	GSE132257NM	CRC without LM	9	9	myeloid_cell	myeloid_cell	myeloid_cell
GSE132257NM_SMC13T.A1.F_CCTTCCCTCCTTGACC	SMC13T.A1.F	20128	3104	9.39984101748808	41.9962241653418	0.00496820349761526	GSE132257NM	CRC without LM	5	5	epithelial_cell	epithelial_cell	epithelial_cell
GSE132257NM_SMC13T.A1.F_CCTTCGAAGAAGAAGC	SMC13T.A1.F	15901	3330	7.25111628199484	31.7652977800138	0	GSE132257NM	CRC without LM	5	5	epithelial_cell	epithelial_cell	epithelial_cell
GSE132257NM_SMC13T.A1.F_CCTTCGAAGCCAGTAG	SMC13T.A1.F	14589	2729	2.4539036260196	31.4277880594969	0	GSE132257NM	CRC without LM	18	18	myeloid_cell	myeloid_cell	myeloid_cell
GSE132257NM_SMC13T.A1.F_CCTTCGACAATAACGA	SMC13T.A1.F	5430	1852	1.97053406998158	29.171270718232	0	GSE132257NM	CRC without LM	1	1	NK_T_cell	NK_T_cell	NK_T_cell
GSE132257NM_SMC13T.A1.F_CCTTCGACACCGAAAG	SMC13T.A1.F	1662	882	3.97111913357401	17.5090252707581	0	GSE132257NM	CRC without LM	1	1	NK_T_cell	NK_T_cell	NK_T_cell
GSE132257NM_SMC13T.A1.F_CCTTCGACAGTGGGAT	SMC13T.A1.F	1624	816	3.75615763546798	17.3029556650246	0	GSE132257NM	CRC without LM	1	1	NK_T_cell	NK_T_cell	NK_T_cell
GSE132257NM_SMC13T.A1.F_CCTTCGAGTTCTGTTT	SMC13T.A1.F	1652	690	2.36077481840194	28.0871670702179	0	GSE132257NM	CRC without LM	2	2	NK_T_cell	NK_T_cell	NK_T_cell
GSE132257NM_SMC13T.A1.F_CCTTCGATCCGCTGTT	SMC13T.A1.F	14816	2949	3.66495680345572	19.2157127429806	0.00674946004319654	GSE132257NM	CRC without LM	9	9	myeloid_cell	myeloid_cell	myeloid_cell
GSE132257NM_SMC13T.A1.F_CCTTTCTAGGATCGCA	SMC13T.A1.F	8049	1841	7.70282022611504	38.166231830041	0	GSE132257NM	CRC without LM	13	13	epithelial_cell	epithelial_cell	epithelial_cell
GSE132257NM_SMC13T.A1.F_CCTTTCTTCGTCGTTC	SMC13T.A1.F	2229	968	4.30686406460296	19.1565724540153	0	GSE132257NM	CRC without LM	1	1	NK_T_cell	NK_T_cell	NK_T_cell
GSE132257NM_SMC13T.A1.F_CCTTTCTTCTGCAAGT	SMC13T.A1.F	7855	1575	10.7320178230426	39.8726925525143	0	GSE132257NM	CRC without LM	13	13	epithelial_cell	epithelial_cell	epithelial_cell
GSE132257NM_SMC13T.A1.F_CGAACATAGACGACGT	SMC13T.A1.F	9410	2567	4.14452709883103	29.4261424017003	0	GSE132257NM	CRC without LM	5	5	epithelial_cell	epithelial_cell	epithelial_cell
GSE132257NM_SMC13T.A1.F_CGAACATAGAGCAATT	SMC13T.A1.F	1116	532	3.67383512544803	38.9784946236559	0	GSE132257NM	CRC without LM	8	8	NK_T_cell	NK_T_cell	NK_T_cell
GSE132257NM_SMC13T.A1.F_CGAACATCAGGACGTA	SMC13T.A1.F	2266	975	3.57458075904678	27.6257722859665	0	GSE132257NM	CRC without LM	1	1	NK_T_cell	NK_T_cell	NK_T_cell
GSE132257NM_SMC13T.A1.F_CGAACATGTGTTGAGG	SMC13T.A1.F	11631	1594	12.8449832344596	53.3058206517066	0	GSE132257NM	CRC without LM	7	7	epithelial_cell	epithelial_cell	epithelial_cell
GSE132257NM_SMC13T.A1.F_CGAACATTCTCTAAGG	SMC13T.A1.F	16304	2871	5.30544651619235	15.3520608439647	0	GSE132257NM	CRC without LM	9	9	myeloid_cell	myeloid_cell	myeloid_cell
GSE132257NM_SMC13T.A1.F_CGAACATTCTTTACAC	SMC13T.A1.F	25070	3496	10.0797766254487	44.5313123254886	0	GSE132257NM	CRC without LM	5	5	epithelial_cell	epithelial_cell	epithelial_cell
GSE132257NM_SMC13T.A1.F_CGAATGTAGCAAATCA	SMC13T.A1.F	1745	765	3.0945558739255	29.2263610315186	0	GSE132257NM	CRC without LM	0	0	NK_T_cell	NK_T_cell	NK_T_cell
GSE132257NM_SMC13T.A1.F_CGAATGTAGGCTATCT	SMC13T.A1.F	2802	773	3.64025695931478	48.0728051391863	0	GSE132257NM	CRC without LM	2	2	NK_T_cell	NK_T_cell	NK_T_cell
GSE132257NM_SMC13T.A1.F_CGAATGTCAGCTGCTG	SMC13T.A1.F	1097	509	1.45852324521422	30.2643573381951	0	GSE132257NM	CRC without LM	2	2	NK_T_cell	NK_T_cell	NK_T_cell
GSE132257NM_SMC13T.A1.F_CGAATGTGTCATGCAT	SMC13T.A1.F	2823	1061	3.50690754516472	31.7392844491676	0	GSE132257NM	CRC without LM	2	2	NK_T_cell	NK_T_cell	NK_T_cell
GSE132257NM_SMC13T.A1.F_CGACCTTAGAGTAATC	SMC13T.A1.F	3550	991	3.26760563380282	44.5070422535211	0	GSE132257NM	CRC without LM	0	0	NK_T_cell	NK_T_cell	NK_T_cell
GSE132257NM_SMC13T.A1.F_CGACCTTGTCGTGGCT	SMC13T.A1.F	24445	3619	6.38576396	41.153610145224	0	GSE132257NM	CRC without LM	5	5	epithelial_cell	epithelial_cell	epithelial_cell
GSE132257NM_SMC13T.A1.F_CGACCTTGTTGGGACA	SMC13T.A1.F	3047	930	2.92090580899245	43.6494913029209	0	GSE132257NM	CRC without LM	2	2	NK_T_cell	NK_T_cell	NK_T_cell
GSE132257NM_SMC13T.A1.F_CGACCTTTCACGAAGG	SMC13T.A1.F	9617	2548	19.4759280440886	22.7201830092544	0	GSE132257NM	CRC without LM	5	5	epithelial_cell	epithelial_cell	epithelial_cell
GSE132257NM_SMC13T.A1.F_CGACCTTTCCCATTTA	SMC13T.A1.F	1460	563	4.10958904109589	28.2191780821918	0	GSE132257NM	CRC without LM	2	2	NK_T_cell	NK_T_cell	NK_T_cell
GSE132257NM_SMC13T.A1.F_CGACCTTTCCTCTAGC	SMC13T.A1.F	1310	697	3.43511450381679	13.4351145038168	0	GSE132257NM	CRC without LM	0	0	NK_T_cell	NK_T_cell	NK_T_cell
GSE132257NM_SMC13T.A1.F_CGACTTCGTACATGTC	SMC13T.A1.F	2774	1110	2.23503965392934	22.9271809661139	0	GSE132257NM	CRC without LM	0	0	NK_T_cell	NK_T_cell	NK_T_cell
GSE132257NM_SMC13T.A1.F_CGACTTCTCAAGGTAA	SMC13T.A1.F	14890	2257	14.989926124916	42.2699798522498	0	GSE132257NM	CRC without LM	13	13	epithelial_cell	epithelial_cell	epithelial_cell
GSE132257NM_SMC13T.A1.F_CGACTTCTCGTCTGAA	SMC13T.A1.F	11688	3354	2.90041067761807	20.3370978781656	0	GSE132257NM	CRC without LM	14	14	NK_T_cell	NK_T_cell	NK_T_cell
GSE132257NM_SMC13T.A1.F_CGAGAAGAGCCACGTC	SMC13T.A1.F	2029	916	1.9714144898965	25.3326762	0	GSE132257NM	CRC without LM	0	0	NK_T_cell	NK_T_cell	NK_T_cell
GSE132257NM_SMC13T.A1.F_CGAGAAGAGGATATAC	SMC13T.A1.F	2340	951	1.58119658119658	17.0940170940171	0	GSE132257NM	CRC without LM	9	9	myeloid_cell	myeloid_cell	myeloid_cell
GSE132257NM_SMC13T.A1.F_CGAGAAGAGTGTCCCG	SMC13T.A1.F	1469	704	0.816882232811436	29.2035398230088	0	GSE132257NM	CRC without LM	0	0	NK_T_cell	NK_T_cell	NK_T_cell
GSE132257NM_SMC13T.A1.F_CGAGAAGAGTTAGGTA	SMC13T.A1.F	1396	687	2.79369627507163	30.0143266475645	0	GSE132257NM	CRC without LM	2	2	NK_T_cell	NK_T_cell	NK_T_cell
GSE132257NM_SMC13T.A1.F_CGAGAAGAGTTTGCGT	SMC13T.A1.F	1020	491	7.35294117647059	37.0588235294118	0	GSE132257NM	CRC without LM	2	2	NK_T_cell	NK_T_cell	NK_T_cell
GSE132257NM_SMC13T.A1.F_CGAGAAGCACCGAATT	SMC13T.A1.F	2590	285	0.193050193050193	6.7953667953668	0	GSE132257NM	CRC without LM	3	3	plasma_cell	plasma_cell	plasma_cell
GSE132257NM_SMC13T.A1.F_CGAGAAGTCAGATAAG	SMC13T.A1.F	2135	471	0.468384074941452	63.7470725995316	0	GSE132257NM	CRC without LM	7	7	epithelial_cell	epithelial_cell	epithelial_cell
GSE132257NM_SMC13T.A1.F_CGAGAAGTCAGCTGGC	SMC13T.A1.F	18985	1732	3.25520147484856	6.59994732683698	0	GSE132257NM	CRC without LM	3	3	plasma_cell	plasma_cell	plasma_cell
GSE132257NM_SMC13T.A1.F_CGAGCACAGAAGGACA	SMC13T.A1.F	1983	595	4.58900655572365	51.8910741301059	0	GSE132257NM	CRC without LM	4	4	B_cell	B_cell	B_cell
GSE132257NM_SMC13T.A1.F_CGAGCACCAGGCAGTA	SMC13T.A1.F	1980	818	2.57575757575758	24.8484848484848	0	GSE132257NM	CRC without LM	0	0	NK_T_cell	NK_T_cell	NK_T_cell
GSE132257NM_SMC13T.A1.F_CGAGCACGTCAAGCGA	SMC13T.A1.F	2401	965	2.62390670553936	26.780508121616	0	GSE132257NM	CRC without LM	1	1	NK_T_cell	NK_T_cell	NK_T_cell
GSE132257NM_SMC13T.A1.F_CGAGCACTCTTCTGGC	SMC13T.A1.F	3776	864	2.72775423728814	55.2171610169492	0	GSE132257NM	CRC without LM	2	2	NK_T_cell	NK_T_cell	NK_T_cell
GSE132257NM_SMC13T.A1.F_CGAGCCAAGCACAGGT	SMC13T.A1.F	21302	4122	6.09332457046287	26.4998591681532	0	GSE132257NM	CRC without LM	5	5	epithelial_cell	epithelial_cell	epithelial_cell
GSE132257NM_SMC13T.A1.F_CGAGCCACAGTGGAGT	SMC13T.A1.F	22566	2903	6.8776034742533	52.6145528671453	0	GSE132257NM	CRC without LM	5	5	epithelial_cell	epithelial_cell	epithelial_cell
GSE132257NM_SMC13T.A1.F_CGAGCCAGTCTTTCAT	SMC13T.A1.F	17722	3409	2.82135199187451	22.5764586389798	0	GSE132257NM	CRC without LM	9	9	myeloid_cell	myeloid_cell	myeloid_cell
GSE132257NM_SMC13T.A1.F_CGAGCCAGTTCCCTTG	SMC13T.A1.F	11038	2496	4.59322341003805	14.142054720058	0	GSE132257NM	CRC without LM	9	9	myeloid_cell	myeloid_cell	myeloid_cell
GSE132257NM_SMC13T.A1.F_CGAGCCAGTTGGACCC	SMC13T.A1.F	1567	783	1.78685386088066	21.1869814932993	0	GSE132257NM	CRC without LM	1	1	NK_T_cell	NK_T_cell	NK_T_cell
GSE132257NM_SMC13T.A1.F_CGAGCCATCCAATGGT	SMC13T.A1.F	3128	1094	2.42966751918159	38.1713554987212	0	GSE132257NM	CRC without LM	2	2	NK_T_cell	NK_T_cell	NK_T_cell
GSE132257NM_SMC13T.A1.F_CGAGCCATCGAATCCA	SMC13T.A1.F	4846	1294	2.00165084605861	36.7932315311597	0	GSE132257NM	CRC without LM	4	4	B_cell	B_cell	B_cell
GSE132257NM_SMC13T.A1.F_CGATCGGAGAAGGTTT	SMC13T.A1.F	1740	665	3.2183908045977	36.3218390804598	0	GSE132257NM	CRC without LM	0	0	NK_T_cell	NK_T_cell	NK_T_cell
GSE132257NM_SMC13T.A1.F_CGATCGGAGAATAGGG	SMC13T.A1.F	2632	893	3.45744680851064	41.6793313069909	0	GSE132257NM	CRC without LM	2	2	NK_T_cell	NK_T_cell	NK_T_cell
GSE132257NM_SMC13T.A1.F_CGATCGGCATGACATC	SMC13T.A1.F	1747	724	1.77447052089296	28.8494562106468	0	GSE132257NM	CRC without LM	2	2	NK_T_cell	NK_T_cell	NK_T_cell
GSE132257NM_SMC13T.A1.F_CGATCGGGTGTAACGG	SMC13T.A1.F	3005	1018	4.65890183028286	38.0698835274542	0	GSE132257NM	CRC without LM	4	4	B_cell	B_cell	B_cell
GSE132257NM_SMC13T.A1.F_CGATCGGGTTACGACT	SMC13T.A1.F	1029	491	0.291545189504373	40.0388726919339	0	GSE132257NM	CRC without LM	7	7	epithelial_cell	epithelial_cell	epithelial_cell
GSE132257NM_SMC13T.A1.F_CGATCGGGTTCACCTC	SMC13T.A1.F	17190	2754	6.18382780686446	47.5159976730657	0	GSE132257NM	CRC without LM	5	5	epithelial_cell	epithelial_cell	epithelial_cell
GSE132257NM_SMC13T.A1.F_CGATCGGTCGTACCGG	SMC13T.A1.F	2029	704	10.2513553474618	39.2311483489404	0	GSE132257NM	CRC without LM	4	4	B_cell	B_cell	B_cell
GSE132257NM_SMC13T.A1.F_CGATGGCAGCTTATCG	SMC13T.A1.F	2472	1060	3.84304207119741	23.0582524271845	0	GSE132257NM	CRC without LM	1	1	NK_T_cell	NK_T_cell	NK_T_cell
GSE132257NM_SMC13T.A1.F_CGATGGCGTTATCACG	SMC13T.A1.F	24041	3585	9.69177654839649	37.0949627719313	0	GSE132257NM	CRC without LM	5	5	epithelial_cell	epithelial_cell	epithelial_cell
GSE132257NM_SMC13T.A1.F_CGATGGCTCAACTCTT	SMC13T.A1.F	3313	1455	3.13914880772714	13.975249019016	0	GSE132257NM	CRC without LM	1	1	NK_T_cell	NK_T_cell	NK_T_cell
GSE132257NM_SMC13T.A1.F_CGATGGCTCATTCACT	SMC13T.A1.F	3200	1326	1.84375	21.875	0	GSE132257NM	CRC without LM	1	1	NK_T_cell	NK_T_cell	NK_T_cell
GSE132257NM_SMC13T.A1.F_CGATGGCTCCCTCAGT	SMC13T.A1.F	28586	2032	0.874553977471489	10.6380745819632	0	GSE132257NM	CRC without LM	6	6	plasma_cell	plasma_cell	plasma_cell
GSE132257NM_SMC13T.A1.F_CGATGGCTCCTAAGTG	SMC13T.A1.F	1555	729	12.9260450160772	17.491961414791	0	GSE132257NM	CRC without LM	9	9	myeloid_cell	myeloid_cell	myeloid_cell
GSE132257NM_SMC13T.A1.F_CGATGTAAGCTAGCCC	SMC13T.A1.F	38965	4340	9.84473245220069	37.9648402412421	0	GSE132257NM	CRC without LM	5	5	epithelial_cell	epithelial_cell	epithelial_cell
GSE132257NM_SMC13T.A1.F_CGATGTAAGGTGATAT	SMC13T.A1.F	5897	1016	10.7512294386976	52.3825674071562	0	GSE132257NM	CRC without LM	7	7	epithelial_cell	epithelial_cell	epithelial_cell
GSE132257NM_SMC13T.A1.F_CGATGTAAGTACATGA	SMC13T.A1.F	17749	2414	6.74404191785453	48.5097751986027	0	GSE132257NM	CRC without LM	7	7	epithelial_cell	epithelial_cell	epithelial_cell
GSE132257NM_SMC13T.A1.F_CGATGTAAGTGATCGG	SMC13T.A1.F	25594	3628	6.0561069000547	47.7690083613347	0	GSE132257NM	CRC without LM	5	5	epithelial_cell	epithelial_cell	epithelial_cell
GSE132257NM_SMC13T.A1.F_CGATGTACAATCAGAA	SMC13T.A1.F	2473	787	4.16498180347756	44.7634452082491	0	GSE132257NM	CRC without LM	4	4	B_cell	B_cell	B_cell
GSE132257NM_SMC13T.A1.F_CGATGTACACCTCGGA	SMC13T.A1.F	24193	3561	6.0265366014963	44.2194023064523	0	GSE132257NM	CRC without LM	5	5	epithelial_cell	epithelial_cell	epithelial_cell
GSE132257NM_SMC13T.A1.F_CGATGTATCGAGGTAG	SMC13T.A1.F	1860	834	2.31182795698925	24.247311827957	0	GSE132257NM	CRC without LM	1	1	NK_T_cell	NK_T_cell	NK_T_cell
GSE132257NM_SMC13T.A1.F_CGATTGAAGCCCTAAT	SMC13T.A1.F	1948	696	2.00205338809035	41.170431211499	0	GSE132257NM	CRC without LM	4	4	B_cell	B_cell	B_cell
GSE132257NM_SMC13T.A1.F_CGATTGAAGCTACCGC	SMC13T.A1.F	20076	3564	12.9458059374377	33.2337118947998	0	GSE132257NM	CRC without LM	13	13	epithelial_cell	epithelial_cell	epithelial_cell
GSE132257NM_SMC13T.A1.F_CGATTGAAGTAGGCCA	SMC13T.A1.F	1800	707	1.77777777777778	35.0555555555556	0	GSE132257NM	CRC without LM	2	2	NK_T_cell	NK_T_cell	NK_T_cell
GSE132257NM_SMC13T.A1.F_CGATTGAAGTTGAGAT	SMC13T.A1.F	1748	703	2.51716247139588	29.9199084668192	0	GSE132257NM	CRC without LM	16	16	Mast_cell	Mast_cell	Mast_cell
GSE132257NM_SMC13T.A1.F_CGATTGACAACGCACC	SMC13T.A1.F	4107	1115	18.7241295349403	29.0236182128074	0	GSE132257NM	CRC without LM	7	7	epithelial_cell	epithelial_cell	epithelial_cell
GSE132257NM_SMC13T.A1.F_CGATTGACACTATCTT	SMC13T.A1.F	7576	2353	4.42185850052798	16.1694825765576	0	GSE132257NM	CRC without LM	10	10	CAF	CAF	ITGA11+CAF
GSE132257NM_SMC13T.A1.F_CGATTGACAGGAATCG	SMC13T.A1.F	2351	930	1.99914929817099	30.7528711186729	0	GSE132257NM	CRC without LM	1	1	NK_T_cell	NK_T_cell	NK_T_cell
GSE132257NM_SMC13T.A1.F_CGATTGAGTAGGGACT	SMC13T.A1.F	1995	864	3.30827067669173	25.6140350877193	0	GSE132257NM	CRC without LM	0	0	NK_T_cell	NK_T_cell	NK_T_cell
GSE132257NM_SMC13T.A1.F_CGATTGATCACCTCGT	SMC13T.A1.F	4028	831	6.85203574975174	55.4369414101291	0	GSE132257NM	CRC without LM	7	7	epithelial_cell	epithelial_cell	epithelial_cell
GSE132257NM_SMC13T.A1.F_CGCCAAGCAAGCTGAG	SMC13T.A1.F	14833	2021	17.2385896312277	44.9807860850806	0	GSE132257NM	CRC without LM	7	7	epithelial_cell	epithelial_cell	epithelial_cell
GSE132257NM_SMC13T.A1.F_CGCCAAGCAGCCTATA	SMC13T.A1.F	37683	4962	3.39410344187034	39.566913462304	0	GSE132257NM	CRC without LM	5	5	epithelial_cell	epithelial_cell	epithelial_cell
GSE132257NM_SMC13T.A1.F_CGCCAAGGTCTTGATG	SMC13T.A1.F	2839	895	2.11342021838676	43.4660091581543	0	GSE132257NM	CRC without LM	2	2	NK_T_cell	NK_T_cell	NK_T_cell
GSE132257NM_SMC13T.A1.F_CGCGGTAAGCAGCCTC	SMC13T.A1.F	1606	827	1.80572851805729	25.840597758406	0	GSE132257NM	CRC without LM	0	0	NK_T_cell	NK_T_cell	NK_T_cell
GSE132257NM_SMC13T.A1.F_CGCGGTAAGCCCGAAA	SMC13T.A1.F	31545	4273	18.5290854335077	35.0768743065462	0	GSE132257NM	CRC without LM	5	5	epithelial_cell	epithelial_cell	epithelial_cell
GSE132257NM_SMC13T.A1.F_CGCGGTAAGGCAGGTT	SMC13T.A1.F	2954	1129	2.4373730534868	24.1706161137441	0	GSE132257NM	CRC without LM	1	1	NK_T_cell	NK_T_cell	NK_T_cell
GSE132257NM_SMC13T.A1.F_CGCGGTACAGGGCATA	SMC13T.A1.F	1617	784	7.79220779220779	17.0068027210884	0	GSE132257NM	CRC without LM	1	1	NK_T_cell	NK_T_cell	NK_T_cell
GSE132257NM_SMC13T.A1.F_CGCGGTAGTCGGCTCA	SMC13T.A1.F	2425	563	0.412371134020619	62.680412371134	0	GSE132257NM	CRC without LM	7	7	epithelial_cell	epithelial_cell	epithelial_cell
GSE132257NM_SMC13T.A1.F_CGCGGTAGTGGTAACG	SMC13T.A1.F	26729	3427	5.71289610535374	52.1306446182049	0	GSE132257NM	CRC without LM	5	5	epithelial_cell	epithelial_cell	epithelial_cell
GSE132257NM_SMC13T.A1.F_CGCGTTTCAAGGTGTG	SMC13T.A1.F	5738	1944	2.16103171836877	16.6608574416173	0	GSE132257NM	CRC without LM	14	14	NK_T_cell	NK_T_cell	NK_T_cell
GSE132257NM_SMC13T.A1.F_CGCGTTTGTCATATGC	SMC13T.A1.F	2308	827	2.85961871750433	35.5719237435009	0	GSE132257NM	CRC without LM	0	0	NK_T_cell	NK_T_cell	NK_T_cell
GSE132257NM_SMC13T.A1.F_CGCGTTTTCATCGGAT	SMC13T.A1.F	17462	2851	14.1049135265147	34.8299163898752	0	GSE132257NM	CRC without LM	5	5	epithelial_cell	epithelial_cell	epithelial_cell
GSE132257NM_SMC13T.A1.F_CGCGTTTTCCTAGGGC	SMC13T.A1.F	27242	3833	5.42544600249615	37.1044710373688	0	GSE132257NM	CRC without LM	5	5	epithelial_cell	epithelial_cell	epithelial_cell
GSE132257NM_SMC13T.A1.F_CGCGTTTTCGTTGACA	SMC13T.A1.F	2099	896	1.38161029061458	34.6831824678418	0	GSE132257NM	CRC without LM	2	2	NK_T_cell	NK_T_cell	NK_T_cell
GSE132257NM_SMC13T.A1.F_CGCTATCAGATAGTCA	SMC13T.A1.F	2618	901	6.53170359052712	34.4155844155844	0	GSE132257NM	CRC without LM	0	0	NK_T_cell	NK_T_cell	NK_T_cell
GSE132257NM_SMC13T.A1.F_CGCTATCAGTGACATA	SMC13T.A1.F	2603	828	2.2281982328083	37.6872839031886	0	GSE132257NM	CRC without LM	4	4	B_cell	B_cell	B_cell
GSE132257NM_SMC13T.A1.F_CGCTATCCATGCAATC	SMC13T.A1.F	3433	946	2.44683949898048	45.6452082726478	0	GSE132257NM	CRC without LM	2	2	NK_T_cell	NK_T_cell	NK_T_cell
GSE132257NM_SMC13T.A1.F_CGCTATCGTCGTGGCT	SMC13T.A1.F	12270	2773	4.27057864710676	34.5884270578647	0	GSE132257NM	CRC without LM	5	5	epithelial_cell	epithelial_cell	epithelial_cell
GSE132257NM_SMC13T.A1.F_CGCTATCTCATGCAAC	SMC13T.A1.F	2648	882	0.188821752265861	22.0921450151057	0	GSE132257NM	CRC without LM	18	18	myeloid_cell	myeloid_cell	myeloid_cell
GSE132257NM_SMC13T.A1.F_CGCTGGAAGCGTGAGT	SMC13T.A1.F	2881	1011	2.1867407150295	37.6258243665394	0	GSE132257NM	CRC without LM	0	0	NK_T_cell	NK_T_cell	NK_T_cell
GSE132257NM_SMC13T.A1.F_CGCTGGAAGTTAACGA	SMC13T.A1.F	2349	892	1.44742443593018	36.0578969774372	0	GSE132257NM	CRC without LM	2	2	NK_T_cell	NK_T_cell	NK_T_cell
GSE132257NM_SMC13T.A1.F_CGCTGGACAAGTCTAC	SMC13T.A1.F	34294	4412	9.19111214789759	35.1985770105558	0.00291596197585583	GSE132257NM	CRC without LM	5	5	epithelial_cell	epithelial_cell	epithelial_cell
GSE132257NM_SMC13T.A1.F_CGCTGGACAGCCTATA	SMC13T.A1.F	2404	833	2.70382695507488	39.6838602329451	0	GSE132257NM	CRC without LM	4	4	B_cell	B_cell	B_cell
GSE132257NM_SMC13T.A1.F_CGCTGGAGTAATCACC	SMC13T.A1.F	3222	1277	2.01738050900062	21.8808193668529	0	GSE132257NM	CRC without LM	1	1	NK_T_cell	NK_T_cell	NK_T_cell
GSE132257NM_SMC13T.A1.F_CGCTGGATCAATCACG	SMC13T.A1.F	1806	874	2.54706533776301	17.9955703211517	0	GSE132257NM	CRC without LM	1	1	NK_T_cell	NK_T_cell	NK_T_cell
GSE132257NM_SMC13T.A1.F_CGCTGGATCAGAGACG	SMC13T.A1.F	2921	960	2.29373502225265	42.6566244436837	0	GSE132257NM	CRC without LM	0	0	NK_T_cell	NK_T_cell	NK_T_cell
GSE132257NM_SMC13T.A1.F_CGCTGGATCATACGGT	SMC13T.A1.F	2022	787	4.40158259149357	29.2284866468843	0	GSE132257NM	CRC without LM	0	0	NK_T_cell	NK_T_cell	NK_T_cell
GSE132257NM_SMC13T.A1.F_CGCTGGATCATGTCTT	SMC13T.A1.F	12855	2456	9.23376118241929	35.9548813691171	0.00777907429015947	GSE132257NM	CRC without LM	13	13	epithelial_cell	epithelial_cell	epithelial_cell
GSE132257NM_SMC13T.A1.F_CGCTTCAAGAAACCGC	SMC13T.A1.F	3798	1294	2.21169036334913	32.3328067403897	0	GSE132257NM	CRC without LM	1	1	NK_T_cell	NK_T_cell	NK_T_cell
GSE132257NM_SMC13T.A1.F_CGCTTCACAGGCAGTA	SMC13T.A1.F	25541	4083	11.2994792686269	33.2171802200384	0.00391527348185271	GSE132257NM	CRC without LM	5	5	epithelial_cell	epithelial_cell	epithelial_cell
GSE132257NM_SMC13T.A1.F_CGCTTCATCCGTCAAA	SMC13T.A1.F	17976	3765	2.24744103248776	23.4423676012461	0.00556297285269248	GSE132257NM	CRC without LM	23	23	myeloid_cell	myeloid_cell	myeloid_cell
GSE132257NM_SMC13T.A1.F_CGCTTCATCGCAAACT	SMC13T.A1.F	10687	2819	5.86694114344531	17.5633947787031	0	GSE132257NM	CRC without LM	12	12	epithelial_cell	epithelial_cell	epithelial_cell
GSE132257NM_SMC13T.A1.F_CGGACACAGAGTCGGT	SMC13T.A1.F	2179	873	2.93712712253327	30.1973382285452	0	GSE132257NM	CRC without LM	1	1	NK_T_cell	NK_T_cell	NK_T_cell
GSE132257NM_SMC13T.A1.F_CGGACACCAGGACGTA	SMC13T.A1.F	17050	3112	10.1466275659824	38.4340175953079	0	GSE132257NM	CRC without LM	24	24	NK_T_cell	NK_T_cell	NK_T_cell
GSE132257NM_SMC13T.A1.F_CGGACACCATTTGCCC	SMC13T.A1.F	1980	932	3.13131313131313	22.8282828282828	0	GSE132257NM	CRC without LM	0	0	NK_T_cell	NK_T_cell	NK_T_cell
GSE132257NM_SMC13T.A1.F_CGGACACGTTAGGGTG	SMC13T.A1.F	3429	1176	3.1787693205016	33.7999416739574	0	GSE132257NM	CRC without LM	4	4	B_cell	B_cell	B_cell
GSE132257NM_SMC13T.A1.F_CGGACACTCGGAATCT	SMC13T.A1.F	1621	732	4.38001233806292	20.1110425663171	0	GSE132257NM	CRC without LM	2	2	NK_T_cell	NK_T_cell	NK_T_cell
GSE132257NM_SMC13T.A1.F_CGGACGTAGATGTCGG	SMC13T.A1.F	3099	1023	2.80735721200387	30.9131978057438	0	GSE132257NM	CRC without LM	16	16	Mast_cell	Mast_cell	Mast_cell
GSE132257NM_SMC13T.A1.F_CGGACGTAGCAACGGT	SMC13T.A1.F	6217	1687	4.19816631815988	18.8676210390864	0	GSE132257NM	CRC without LM	9	9	myeloid_cell	myeloid_cell	myeloid_cell
GSE132257NM_SMC13T.A1.F_CGGACGTAGGAATCGC	SMC13T.A1.F	15176	2409	4.92883500263574	10.4573010015814	0	GSE132257NM	CRC without LM	9	9	myeloid_cell	myeloid_cell	myeloid_cell
GSE132257NM_SMC13T.A1.F_CGGACGTCAAAGAATC	SMC13T.A1.F	19091	3280	6.94568121104185	39.2645749305956	0	GSE132257NM	CRC without LM	5	5	epithelial_cell	epithelial_cell	epithelial_cell
GSE132257NM_SMC13T.A1.F_CGGACGTCACGGATAG	SMC13T.A1.F	2742	1017	2.11524434719183	35.3026987600292	0	GSE132257NM	CRC without LM	1	1	NK_T_cell	NK_T_cell	NK_T_cell
GSE132257NM_SMC13T.A1.F_CGGACGTCAGCCACCA	SMC13T.A1.F	8813	1520	7.71587427663679	50.7999546125043	0	GSE132257NM	CRC without LM	7	7	epithelial_cell	epithelial_cell	epithelial_cell
GSE132257NM_SMC13T.A1.F_CGGACGTGTCGCTTTC	SMC13T.A1.F	2706	912	1.51515151515152	39.5417590539542	0	GSE132257NM	CRC without LM	0	0	NK_T_cell	NK_T_cell	NK_T_cell
GSE132257NM_SMC13T.A1.F_CGGACGTTCAAACGGG	SMC13T.A1.F	2441	800	3.93281442031954	41.2535845964769	0	GSE132257NM	CRC without LM	2	2	NK_T_cell	NK_T_cell	NK_T_cell
GSE132257NM_SMC13T.A1.F_CGGACGTTCCAACCAA	SMC13T.A1.F	21701	3394	18.4046818118981	35.5052762545505	0	GSE132257NM	CRC without LM	12	12	epithelial_cell	epithelial_cell	epithelial_cell
GSE132257NM_SMC13T.A1.F_CGGACTGCAATGAATG	SMC13T.A1.F	4400	1426	3.90909090909091	34.6136363636364	0	GSE132257NM	CRC without LM	1	1	NK_T_cell	NK_T_cell	NK_T_cell
GSE132257NM_SMC13T.A1.F_CGGACTGCAGGTGCCT	SMC13T.A1.F	1299	579	1.38568129330254	21.7859892224788	0	GSE132257NM	CRC without LM	2	2	NK_T_cell	NK_T_cell	NK_T_cell
GSE132257NM_SMC13T.A1.F_CGGACTGTCATTGCCC	SMC13T.A1.F	1996	812	1.35270541082164	35.0200400801603	0	GSE132257NM	CRC without LM	0	0	NK_T_cell	NK_T_cell	NK_T_cell
GSE132257NM_SMC13T.A1.F_CGGAGCTAGGTTCCTA	SMC13T.A1.F	1901	833	3.68227248816412	27.9852709100473	0	GSE132257NM	CRC without LM	6	6	plasma_cell	plasma_cell	plasma_cell
GSE132257NM_SMC13T.A1.F_CGGAGCTCACGCCAGT	SMC13T.A1.F	19939	3267	15.1010582275942	40.9950348563118	0	GSE132257NM	CRC without LM	5	5	epithelial_cell	epithelial_cell	epithelial_cell
GSE132257NM_SMC13T.A1.F_CGGAGCTCACTTAAGC	SMC13T.A1.F	2459	744	2.84668564457096	42.7816185441236	0	GSE132257NM	CRC without LM	2	2	NK_T_cell	NK_T_cell	NK_T_cell
GSE132257NM_SMC13T.A1.F_CGGAGCTCAGACAAGC	SMC13T.A1.F	5674	1149	4.08882622488544	54.5118082481494	0	GSE132257NM	CRC without LM	7	7	epithelial_cell	epithelial_cell	epithelial_cell
GSE132257NM_SMC13T.A1.F_CGGAGCTCATCGGTTA	SMC13T.A1.F	6424	1542	5.49501867995019	14.6793275217933	0	GSE132257NM	CRC without LM	9	9	myeloid_cell	myeloid_cell	myeloid_cell
GSE132257NM_SMC13T.A1.F_CGGAGCTGTCTTGTCC	SMC13T.A1.F	1690	769	4.08284023668639	29.5266272189349	0	GSE132257NM	CRC without LM	0	0	NK_T_cell	NK_T_cell	NK_T_cell
GSE132257NM_SMC13T.A1.F_CGGAGCTGTTGTGGCC	SMC13T.A1.F	2141	731	4.06352171882298	36.6651097617936	0	GSE132257NM	CRC without LM	4	4	B_cell	B_cell	B_cell
GSE132257NM_SMC13T.A1.F_CGGAGTCAGCACACAG	SMC13T.A1.F	3953	1527	3.33923602327346	20.7943334176575	0	GSE132257NM	CRC without LM	14	14	NK_T_cell	NK_T_cell	NK_T_cell
GSE132257NM_SMC13T.A1.F_CGGAGTCAGTAATCCC	SMC13T.A1.F	26735	3350	13.3906863661866	43.6319431456892	0	GSE132257NM	CRC without LM	5	5	epithelial_cell	epithelial_cell	epithelial_cell
GSE132257NM_SMC13T.A1.F_CGGAGTCCACGGCTAC	SMC13T.A1.F	1447	617	3.73185901865929	28.403593642018	0	GSE132257NM	CRC without LM	2	2	NK_T_cell	NK_T_cell	NK_T_cell
GSE132257NM_SMC13T.A1.F_CGGCTAGAGAAACGAG	SMC13T.A1.F	1450	381	14.8275862068966	7.6551724137931	0	GSE132257NM	CRC without LM	3	3	plasma_cell	plasma_cell	plasma_cell
GSE132257NM_SMC13T.A1.F_CGGCTAGAGCGCTCCA	SMC13T.A1.F	27488	2320	0.949505238649593	8.2581490104773	0	GSE132257NM	CRC without LM	6	6	plasma_cell	plasma_cell	plasma_cell
GSE132257NM_SMC13T.A1.F_CGGCTAGAGGAGTTGC	SMC13T.A1.F	1546	622	3.81630012936611	33.3764553686934	0	GSE132257NM	CRC without LM	2	2	NK_T_cell	NK_T_cell	NK_T_cell
GSE132257NM_SMC13T.A1.F_CGGCTAGCAAGTACCT	SMC13T.A1.F	1335	371	2.92134831460674	62.8464419475655	0	GSE132257NM	CRC without LM	7	7	epithelial_cell	epithelial_cell	epithelial_cell
GSE132257NM_SMC13T.A1.F_CGGCTAGGTCTCTCTG	SMC13T.A1.F	18271	2961	5.04077499863171	45.0550051994965	0	GSE132257NM	CRC without LM	5	5	epithelial_cell	epithelial_cell	epithelial_cell
GSE132257NM_SMC13T.A1.F_CGGCTAGTCCGTTGCT	SMC13T.A1.F	8338	2168	6.20052770448549	21.4679779323579	0	GSE132257NM	CRC without LM	9	9	myeloid_cell	myeloid_cell	myeloid_cell
GSE132257NM_SMC13T.A1.F_CGGGTCAAGGAGTTTA	SMC13T.A1.F	1609	665	3.72902423865755	36.544437538844	0	GSE132257NM	CRC without LM	2	2	NK_T_cell	NK_T_cell	NK_T_cell
GSE132257NM_SMC13T.A1.F_CGGGTCACAAAGAATC	SMC13T.A1.F	10239	1594	1.2012891883973	44.6430315460494	0	GSE132257NM	CRC without LM	12	12	epithelial_cell	epithelial_cell	epithelial_cell
GSE132257NM_SMC13T.A1.F_CGGGTCAGTCAGTGGA	SMC13T.A1.F	26669	4356	2.47478345644756	13.4050770557576	0	GSE132257NM	CRC without LM	9	9	myeloid_cell	myeloid_cell	myeloid_cell
GSE132257NM_SMC13T.A1.F_CGGGTCAGTTGGGACA	SMC13T.A1.F	2894	1142	1.79682100898411	28.3690393918452	0	GSE132257NM	CRC without LM	0	0	NK_T_cell	NK_T_cell	NK_T_cell
GSE132257NM_SMC13T.A1.F_CGGGTCATCCCATTTA	SMC13T.A1.F	5612	1812	4.77548111190306	34.1945830363507	0	GSE132257NM	CRC without LM	10	10	CAF	CAF	iCAF
GSE132257NM_SMC13T.A1.F_CGGGTCATCGGCCGAT	SMC13T.A1.F	1220	643	2.62295081967213	25.2459016393443	0	GSE132257NM	CRC without LM	2	2	NK_T_cell	NK_T_cell	NK_T_cell
GSE132257NM_SMC13T.A1.F_CGGGTCATCTTTACGT	SMC13T.A1.F	24199	3852	8.45902723253027	38.8363155502294	0	GSE132257NM	CRC without LM	5	5	epithelial_cell	epithelial_cell	epithelial_cell
GSE132257NM_SMC13T.A1.F_CGGTTAAAGTCCATAC	SMC13T.A1.F	2452	998	1.7536704730832	27.8548123980424	0	GSE132257NM	CRC without LM	0	0	NK_T_cell	NK_T_cell	NK_T_cell
GSE132257NM_SMC13T.A1.F_CGGTTAAGTGCGAAAC	SMC13T.A1.F	2487	884	2.85484519501407	36.9521511861681	0	GSE132257NM	CRC without LM	0	0	NK_T_cell	NK_T_cell	NK_T_cell
GSE132257NM_SMC13T.A1.F_CGTAGCGAGGGAACGG	SMC13T.A1.F	10898	2211	18.7832629840338	35.8047348137273	0	GSE132257NM	CRC without LM	5	5	epithelial_cell	epithelial_cell	epithelial_cell
GSE132257NM_SMC13T.A1.F_CGTAGCGCAACGATGG	SMC13T.A1.F	2249	985	4.09070698088039	21.4317474433081	0	GSE132257NM	CRC without LM	8	8	NK_T_cell	NK_T_cell	NK_T_cell
GSE132257NM_SMC13T.A1.F_CGTAGCGCACAACTGT	SMC13T.A1.F	15345	3054	3.08895405669599	20.6581948517432	0	GSE132257NM	CRC without LM	9	9	myeloid_cell	myeloid_cell	myeloid_cell
GSE132257NM_SMC13T.A1.F_CGTAGCGCACTGAAGG	SMC13T.A1.F	1695	691	3.77581120943953	36.4601769911504	0	GSE132257NM	CRC without LM	2	2	NK_T_cell	NK_T_cell	NK_T_cell
GSE132257NM_SMC13T.A1.F_CGTAGCGGTCATATCG	SMC13T.A1.F	2427	944	2.92542233209724	30.861145447054	0	GSE132257NM	CRC without LM	0	0	NK_T_cell	NK_T_cell	NK_T_cell
GSE132257NM_SMC13T.A1.F_CGTAGCGGTTGCTCCT	SMC13T.A1.F	12355	2557	3.81222177256172	10.7001214083367	0	GSE132257NM	CRC without LM	9	9	myeloid_cell	myeloid_cell	myeloid_cell
GSE132257NM_SMC13T.A1.F_CGTAGGCAGTGACATA	SMC13T.A1.F	4441	1460	3.5802747129025	25.8950686782256	0	GSE132257NM	CRC without LM	5	5	epithelial_cell	epithelial_cell	epithelial_cell
GSE132257NM_SMC13T.A1.F_CGTAGGCCACGGTTTA	SMC13T.A1.F	2067	721	3.870343493	42.3318819545235	0	GSE132257NM	CRC without LM	4	4	B_cell	B_cell	B_cell
GSE132257NM_SMC13T.A1.F_CGTAGGCGTGTGAAAT	SMC13T.A1.F	2683	1022	4.47260529258293	34.1408870667164	0	GSE132257NM	CRC without LM	0	0	NK_T_cell	NK_T_cell	NK_T_cell
GSE132257NM_SMC13T.A1.F_CGTAGGCTCATTATCC	SMC13T.A1.F	1825	290	5.15068493150685	40.7123287671233	0	GSE132257NM	CRC without LM	8	8	NK_T_cell	NK_T_cell	NK_T_cell
GSE132257NM_SMC13T.A1.F_CGTCACTAGGTGCTTT	SMC13T.A1.F	1652	778	2.60290556900726	21.3075060532688	0	GSE132257NM	CRC without LM	0	0	NK_T_cell	NK_T_cell	NK_T_cell
GSE132257NM_SMC13T.A1.F_CGTCACTAGTTTGCGT	SMC13T.A1.F	1840	697	1.90217391304348	32.9891304347826	0	GSE132257NM	CRC without LM	2	2	NK_T_cell	NK_T_cell	NK_T_cell
GSE132257NM_SMC13T.A1.F_CGTCACTGTGCTGTAT	SMC13T.A1.F	21759	3973	3.99374971276253	27.6575210257824	0	GSE132257NM	CRC without LM	5	5	epithelial_cell	epithelial_cell	epithelial_cell
GSE132257NM_SMC13T.A1.F_CGTCACTGTGTCCTCT	SMC13T.A1.F	2135	905	2.29508196721311	29.5550351288056	0	GSE132257NM	CRC without LM	8	8	NK_T_cell	NK_T_cell	NK_T_cell
GSE132257NM_SMC13T.A1.F_CGTCAGGCACCGTTGG	SMC13T.A1.F	1101	536	2.72479564032698	34.6049046321526	0	GSE132257NM	CRC without LM	2	2	NK_T_cell	NK_T_cell	NK_T_cell
GSE132257NM_SMC13T.A1.F_CGTCAGGCATCAGTAC	SMC13T.A1.F	2677	879	4.44527456107583	41.0907732536421	0	GSE132257NM	CRC without LM	2	2	NK_T_cell	NK_T_cell	NK_T_cell
GSE132257NM_SMC13T.A1.F_CGTCAGGGTATTCGTG	SMC13T.A1.F	12241	2339	10.1543991503962	41.7858018135773	0	GSE132257NM	CRC without LM	13	13	epithelial_cell	epithelial_cell	epithelial_cell
GSE132257NM_SMC13T.A1.F_CGTCAGGGTCTGCGGT	SMC13T.A1.F	16040	2789	6.45261845386534	44.6571072319202	0	GSE132257NM	CRC without LM	5	5	epithelial_cell	epithelial_cell	epithelial_cell
GSE132257NM_SMC13T.A1.F_CGTCAGGGTGTATGGG	SMC13T.A1.F	25182	3636	4.12199189897546	42.3715352235724	0	GSE132257NM	CRC without LM	5	5	epithelial_cell	epithelial_cell	epithelial_cell
GSE132257NM_SMC13T.A1.F_CGTCAGGGTTGTGGCC	SMC13T.A1.F	37508	4308	5.25487895915538	45.4889623546977	0	GSE132257NM	CRC without LM	5	5	epithelial_cell	epithelial_cell	epithelial_cell
GSE132257NM_SMC13T.A1.F_CGTCCATAGAATTGTG	SMC13T.A1.F	3088	1087	2.23445595854922	31.9624352331606	0	GSE132257NM	CRC without LM	0	0	NK_T_cell	NK_T_cell	NK_T_cell
GSE132257NM_SMC13T.A1.F_CGTCCATAGCTAGGCA	SMC13T.A1.F	14443	3182	3.76653049920377	29.3290867548293	0	GSE132257NM	CRC without LM	14	14	NK_T_cell	NK_T_cell	NK_T_cell
GSE132257NM_SMC13T.A1.F_CGTCCATAGGGCATGT	SMC13T.A1.F	25537	3676	6.83322238320868	37.2909895445824	0	GSE132257NM	CRC without LM	5	5	epithelial_cell	epithelial_cell	epithelial_cell
GSE132257NM_SMC13T.A1.F_CGTCCATAGTAAGTAC	SMC13T.A1.F	27329	3325	4.54096381133594	50.8580628636247	0	GSE132257NM	CRC without LM	5	5	epithelial_cell	epithelial_cell	epithelial_cell
GSE132257NM_SMC13T.A1.F_CGTCCATCAAACTGCT	SMC13T.A1.F	6720	2150	2.61904761904762	20.1339285714286	0	GSE132257NM	CRC without LM	14	14	NK_T_cell	NK_T_cell	NK_T_cell
GSE132257NM_SMC13T.A1.F_CGTCCATGTAAGGATT	SMC13T.A1.F	2184	791	2.24358974358974	35.0732600732601	0	GSE132257NM	CRC without LM	2	2	NK_T_cell	NK_T_cell	NK_T_cell
GSE132257NM_SMC13T.A1.F_CGTCCATTCCAAAGTC	SMC13T.A1.F	1914	959	2.8735632183908	18.8610240334378	0	GSE132257NM	CRC without LM	0	0	NK_T_cell	NK_T_cell	NK_T_cell
GSE132257NM_SMC13T.A1.F_CGTCCATTCTGATACG	SMC13T.A1.F	2172	923	1.05893186003683	34.6685082872928	0	GSE132257NM	CRC without LM	0	0	NK_T_cell	NK_T_cell	NK_T_cell
GSE132257NM_SMC13T.A1.F_CGTCTACAGGTGTGGT	SMC13T.A1.F	11501	2395	8.17320233023215	41.7789757412399	0	GSE132257NM	CRC without LM	5	5	epithelial_cell	epithelial_cell	epithelial_cell
GSE132257NM_SMC13T.A1.F_CGTCTACCAGGTCGTC	SMC13T.A1.F	21964	4259	2.82735385175742	15.4115825896922	0	GSE132257NM	CRC without LM	23	23	myeloid_cell	myeloid_cell	myeloid_cell
GSE132257NM_SMC13T.A1.F_CGTCTACCATGTCCTC	SMC13T.A1.F	9746	2734	2.79088856966961	23.3121280525344	0	GSE132257NM	CRC without LM	15	15	endothelial_cell	endothelial_cell	endothelial_cell
GSE132257NM_SMC13T.A1.F_CGTCTACGTCTTGTCC	SMC13T.A1.F	15631	3037	7.31239204145608	35.9158083296014	0	GSE132257NM	CRC without LM	5	5	epithelial_cell	epithelial_cell	epithelial_cell
GSE132257NM_SMC13T.A1.F_CGTGAGCAGGAATGGA	SMC13T.A1.F	5615	1601	3.59750667853963	20.4096170970614	0	GSE132257NM	CRC without LM	9	9	myeloid_cell	myeloid_cell	myeloid_cell
GSE132257NM_SMC13T.A1.F_CGTGAGCAGTTCCACA	SMC13T.A1.F	1504	319	8.37765957446809	6.31648936170213	0	GSE132257NM	CRC without LM	3	3	plasma_cell	plasma_cell	plasma_cell
GSE132257NM_SMC13T.A1.F_CGTGAGCCACAGACTT	SMC13T.A1.F	11503	2942	12.3185256020169	17.8301312701035	0	GSE132257NM	CRC without LM	12	12	epithelial_cell	epithelial_cell	epithelial_cell
GSE132257NM_SMC13T.A1.F_CGTGAGCCACATTTCT	SMC13T.A1.F	1672	741	3.28947368421053	24.4617224880383	0	GSE132257NM	CRC without LM	0	0	NK_T_cell	NK_T_cell	NK_T_cell
GSE132257NM_SMC13T.A1.F_CGTGAGCCAGGGCATA	SMC13T.A1.F	2014	914	2.2343594836147	27.4577954319762	0	GSE132257NM	CRC without LM	0	0	NK_T_cell	NK_T_cell	NK_T_cell
GSE132257NM_SMC13T.A1.F_CGTGAGCGTCTTCGTC	SMC13T.A1.F	20567	3176	11.2461710507123	40.0495940098216	0	GSE132257NM	CRC without LM	5	5	epithelial_cell	epithelial_cell	epithelial_cell
GSE132257NM_SMC13T.A1.F_CGTGAGCTCAGCATGT	SMC13T.A1.F	25572	3789	4.37979039574535	33.9472860941655	0.00391052713905835	GSE132257NM	CRC without LM	5	5	epithelial_cell	epithelial_cell	epithelial_cell
GSE132257NM_SMC13T.A1.F_CGTGAGCTCATTATCC	SMC13T.A1.F	2674	1027	3.55272999252057	25.130890052356	0	GSE132257NM	CRC without LM	10	10	CAF	CAF	iCAF
GSE132257NM_SMC13T.A1.F_CGTGTAAAGATAGGAG	SMC13T.A1.F	1075	525	0.0930232558139535	21.1162790697674	0	GSE132257NM	CRC without LM	18	18	myeloid_cell	myeloid_cell	myeloid_cell
GSE132257NM_SMC13T.A1.F_CGTGTAAAGTACACCT	SMC13T.A1.F	42729	4853	9.93470476725409	41.9012848416766	0	GSE132257NM	CRC without LM	13	13	epithelial_cell	epithelial_cell	epithelial_cell
GSE132257NM_SMC13T.A1.F_CGTGTAAAGTGTACTC	SMC13T.A1.F	22264	3855	5.7402084081926	28.7504491555875	0	GSE132257NM	CRC without LM	12	12	epithelial_cell	epithelial_cell	epithelial_cell
GSE132257NM_SMC13T.A1.F_CGTGTAACAGTATGCT	SMC13T.A1.F	9225	814	1.06233062330623	5.22493224932249	0.010840108401084	GSE132257NM	CRC without LM	3	3	plasma_cell	plasma_cell	plasma_cell
GSE132257NM_SMC13T.A1.F_CGTGTAACATTCTTAC	SMC13T.A1.F	1855	939	5.98382749326146	18.7061994609164	0	GSE132257NM	CRC without LM	1	1	NK_T_cell	NK_T_cell	NK_T_cell
GSE132257NM_SMC13T.A1.F_CGTGTAAGTTACCAGT	SMC13T.A1.F	20261	3052	16.6230689501999	36.7010512807857	0	GSE132257NM	CRC without LM	5	5	epithelial_cell	epithelial_cell	epithelial_cell
GSE132257NM_SMC13T.A1.F_CGTGTAATCAACGAAA	SMC13T.A1.F	5658	1661	8.23612583951926	30.5231530576175	0	GSE132257NM	CRC without LM	5	5	epithelial_cell	epithelial_cell	epithelial_cell
GSE132257NM_SMC13T.A1.F_CGTGTAATCAGCTGGC	SMC13T.A1.F	17553	3474	5.13872272546004	27.0552042385917	0	GSE132257NM	CRC without LM	5	5	epithelial_cell	epithelial_cell	epithelial_cell
GSE132257NM_SMC13T.A1.F_CGTGTAATCATGTCCC	SMC13T.A1.F	1939	628	2.99123259412068	44.3527591542032	0	GSE132257NM	CRC without LM	2	2	NK_T_cell	NK_T_cell	NK_T_cell
GSE132257NM_SMC13T.A1.F_CGTGTAATCGATCCCT	SMC13T.A1.F	1476	568	7.85907859078591	43.4281842818428	0	GSE132257NM	CRC without LM	18	18	myeloid_cell	myeloid_cell	myeloid_cell
GSE132257NM_SMC13T.A1.F_CGTGTAATCGTGGGAA	SMC13T.A1.F	9222	2137	3.74105400130124	13.3159835176751	0	GSE132257NM	CRC without LM	9	9	myeloid_cell	myeloid_cell	myeloid_cell
GSE132257NM_SMC13T.A1.F_CGTGTCTAGTGGTAGC	SMC13T.A1.F	15065	3287	6.332558911	33.8599402588782	0	GSE132257NM	CRC without LM	5	5	epithelial_cell	epithelial_cell	epithelial_cell
GSE132257NM_SMC13T.A1.F_CGTGTCTAGTTACCCA	SMC13T.A1.F	7332	1504	10.0791052918712	43.7534097108565	0	GSE132257NM	CRC without LM	12	12	epithelial_cell	epithelial_cell	epithelial_cell
GSE132257NM_SMC13T.A1.F_CGTGTCTAGTTGTAGA	SMC13T.A1.F	1463	628	3.14422419685578	28.7764866712235	0	GSE132257NM	CRC without LM	16	16	Mast_cell	Mast_cell	Mast_cell
GSE132257NM_SMC13T.A1.F_CGTGTCTGTCCAGTGC	SMC13T.A1.F	12976	2861	3.1057336621455	13.7253390875462	0	GSE132257NM	CRC without LM	9	9	myeloid_cell	myeloid_cell	myeloid_cell
GSE132257NM_SMC13T.A1.F_CGTGTCTTCTACCAGA	SMC13T.A1.F	5436	1594	3.69757174392936	8.51729212656365	0	GSE132257NM	CRC without LM	9	9	myeloid_cell	myeloid_cell	myeloid_cell
GSE132257NM_SMC13T.A1.F_CGTTAGAAGATTACCC	SMC13T.A1.F	3387	925	2.68674343076469	51.490994980809	0	GSE132257NM	CRC without LM	0	0	NK_T_cell	NK_T_cell	NK_T_cell
GSE132257NM_SMC13T.A1.F_CGTTAGACAGACGCAA	SMC13T.A1.F	28691	3715	12.6137116168833	41.4659649367397	0	GSE132257NM	CRC without LM	5	5	epithelial_cell	epithelial_cell	epithelial_cell
GSE132257NM_SMC13T.A1.F_CGTTAGACAGTTTACG	SMC13T.A1.F	2206	942	2.13055303717135	26.1559383499547	0	GSE132257NM	CRC without LM	1	1	NK_T_cell	NK_T_cell	NK_T_cell
GSE132257NM_SMC13T.A1.F_CGTTAGACATCAGTAC	SMC13T.A1.F	19178	974	0.511002190009386	5.37073730315987	0	GSE132257NM	CRC without LM	3	3	plasma_cell	plasma_cell	plasma_cell
GSE132257NM_SMC13T.A1.F_CGTTAGACATGCCCGA	SMC13T.A1.F	1683	730	1.60427807486631	28.5799168152109	0	GSE132257NM	CRC without LM	0	0	NK_T_cell	NK_T_cell	NK_T_cell
GSE132257NM_SMC13T.A1.F_CGTTAGAGTCACAAGG	SMC13T.A1.F	15996	2867	4.00725181295324	16.366591647912	0	GSE132257NM	CRC without LM	9	9	myeloid_cell	myeloid_cell	myeloid_cell
GSE132257NM_SMC13T.A1.F_CGTTAGATCTCGCTTG	SMC13T.A1.F	2228	896	1.92998204667864	30.2064631956912	0	GSE132257NM	CRC without LM	0	0	NK_T_cell	NK_T_cell	NK_T_cell
GSE132257NM_SMC13T.A1.F_CGTTCTGAGTAGATGT	SMC13T.A1.F	1271	697	7.55310778914241	15.8929976396538	0	GSE132257NM	CRC without LM	2	2	NK_T_cell	NK_T_cell	NK_T_cell
GSE132257NM_SMC13T.A1.F_CGTTCTGCAATAGCGG	SMC13T.A1.F	18562	1901	0.9589483891822	15.4563085874367	0.0053873505010236	GSE132257NM	CRC without LM	6	6	plasma_cell	plasma_cell	plasma_cell
GSE132257NM_SMC13T.A1.F_CGTTCTGCACCACCAG	SMC13T.A1.F	2186	902	2.28728270814273	29.5059469350412	0	GSE132257NM	CRC without LM	8	8	NK_T_cell	NK_T_cell	NK_T_cell
GSE132257NM_SMC13T.A1.F_CGTTCTGGTCGGATCC	SMC13T.A1.F	14826	2491	14.2115203021719	41.3462835559153	0	GSE132257NM	CRC without LM	5	5	epithelial_cell	epithelial_cell	epithelial_cell
GSE132257NM_SMC13T.A1.F_CGTTCTGGTGCAACGA	SMC13T.A1.F	1062	357	6.02636534839925	55.743879472693	0	GSE132257NM	CRC without LM	7	7	epithelial_cell	epithelial_cell	epithelial_cell
GSE132257NM_SMC13T.A1.F_CGTTCTGGTGCAACTT	SMC13T.A1.F	3151	1066	3.80831482069184	32.4024119327198	0	GSE132257NM	CRC without LM	0	0	NK_T_cell	NK_T_cell	NK_T_cell
GSE132257NM_SMC13T.A1.F_CGTTGGGAGGGCTCTC	SMC13T.A1.F	2039	887	5.19862677783227	17.9990191270231	0	GSE132257NM	CRC without LM	4	4	B_cell	B_cell	B_cell
GSE132257NM_SMC13T.A1.F_CGTTGGGAGTGACATA	SMC13T.A1.F	2217	833	3.33784393324312	40.3247631935047	0	GSE132257NM	CRC without LM	4	4	B_cell	B_cell	B_cell
GSE132257NM_SMC13T.A1.F_CGTTGGGCAACGATGG	SMC13T.A1.F	2389	1040	2.97195479280033	25.9941398074508	0	GSE132257NM	CRC without LM	1	1	NK_T_cell	NK_T_cell	NK_T_cell
GSE132257NM_SMC13T.A1.F_CGTTGGGCAAGGTTCT	SMC13T.A1.F	1457	580	2.12765957446809	31.1599176389842	0	GSE132257NM	CRC without LM	2	2	NK_T_cell	NK_T_cell	NK_T_cell
GSE132257NM_SMC13T.A1.F_CGTTGGGCACAGGCCT	SMC13T.A1.F	22326	4013	7.29642569201827	33.8305115112425	0	GSE132257NM	CRC without LM	5	5	epithelial_cell	epithelial_cell	epithelial_cell
GSE132257NM_SMC13T.A1.F_CGTTGGGCACGTAAGG	SMC13T.A1.F	2128	721	1.92669172932331	37.312030075188	0	GSE132257NM	CRC without LM	0	0	NK_T_cell	NK_T_cell	NK_T_cell
GSE132257NM_SMC13T.A1.F_CGTTGGGCAGTAACGG	SMC13T.A1.F	13450	2867	3.91078066914498	30.0074349442379	0	GSE132257NM	CRC without LM	14	14	NK_T_cell	NK_T_cell	NK_T_cell
GSE132257NM_SMC13T.A1.F_CGTTGGGCATCTCGCT	SMC13T.A1.F	6420	2086	3.16199376947041	23.208722741433	0	GSE132257NM	CRC without LM	1	1	NK_T_cell	NK_T_cell	NK_T_cell
GSE132257NM_SMC13T.A1.F_CGTTGGGGTTGTACAC	SMC13T.A1.F	2470	832	3.11740890688259	41.2955465587045	0	GSE132257NM	CRC without LM	4	4	B_cell	B_cell	B_cell
GSE132257NM_SMC13T.A1.F_CGTTGGGTCAACGGCC	SMC13T.A1.F	1931	838	1.03573278094252	30.8130502330399	0	GSE132257NM	CRC without LM	0	0	NK_T_cell	NK_T_cell	NK_T_cell
GSE132257NM_SMC13T.A1.F_CGTTGGGTCCACGACG	SMC13T.A1.F	6725	1521	4.02973977695167	46.9591078066914	0	GSE132257NM	CRC without LM	4	4	B_cell	B_cell	B_cell
GSE132257NM_SMC13T.A1.F_CGTTGGGTCTGTTTGT	SMC13T.A1.F	1765	680	2.09631728045326	30.8215297450425	0	GSE132257NM	CRC without LM	0	0	NK_T_cell	NK_T_cell	NK_T_cell
GSE132257NM_SMC13T.A1.F_CTAACTTCATATACGC	SMC13T.A1.F	2666	987	2.2880720180045	27.68192048	0	GSE132257NM	CRC without LM	1	1	NK_T_cell	NK_T_cell	NK_T_cell
GSE132257NM_SMC13T.A1.F_CTAACTTGTGTCCTCT	SMC13T.A1.F	18785	3225	9.84828320468459	39.9201490550972	0.00532339632685653	GSE132257NM	CRC without LM	5	5	epithelial_cell	epithelial_cell	epithelial_cell
GSE132257NM_SMC13T.A1.F_CTAACTTTCCATGAAC	SMC13T.A1.F	2150	943	1.34883720930233	23.906976744186	0	GSE132257NM	CRC without LM	1	1	NK_T_cell	NK_T_cell	NK_T_cell
GSE132257NM_SMC13T.A1.F_CTAACTTTCCTTAATC	SMC13T.A1.F	28420	4703	10.9781843771992	33.3216045038705	0	GSE132257NM	CRC without LM	5	5	epithelial_cell	epithelial_cell	epithelial_cell
GSE132257NM_SMC13T.A1.F_CTAAGACAGCAGCCTC	SMC13T.A1.F	13398	2972	2.61979399910434	19.405881474847	0	GSE132257NM	CRC without LM	9	9	myeloid_cell	myeloid_cell	myeloid_cell
GSE132257NM_SMC13T.A1.F_CTAAGACAGCTGGAAC	SMC13T.A1.F	11015	2314	3.96731729459828	17.6305038583749	0	GSE132257NM	CRC without LM	9	9	myeloid_cell	myeloid_cell	myeloid_cell
GSE132257NM_SMC13T.A1.F_CTAAGACAGTGGTAAT	SMC13T.A1.F	4708	1496	3.46219201359388	19.0951571792693	0	GSE132257NM	CRC without LM	9	9	myeloid_cell	myeloid_cell	myeloid_cell
GSE132257NM_SMC13T.A1.F_CTAAGACAGTGGTAGC	SMC13T.A1.F	1087	521	3.77184912603496	31.0027598896044	0	GSE132257NM	CRC without LM	2	2	NK_T_cell	NK_T_cell	NK_T_cell
GSE132257NM_SMC13T.A1.F_CTAAGACCAAGAGTCG	SMC13T.A1.F	2195	706	2.59681093394077	41.4578587699317	0	GSE132257NM	CRC without LM	0	0	NK_T_cell	NK_T_cell	NK_T_cell
GSE132257NM_SMC13T.A1.F_CTAAGACCACGAAATA	SMC13T.A1.F	3805	833	3.1011826544021	57.6084099868594	0	GSE132257NM	CRC without LM	8	8	NK_T_cell	NK_T_cell	NK_T_cell
GSE132257NM_SMC13T.A1.F_CTAAGACCAGTAAGCG	SMC13T.A1.F	3719	1354	3.76445280989513	28.5291745092767	0	GSE132257NM	CRC without LM	0	0	NK_T_cell	NK_T_cell	NK_T_cell
GSE132257NM_SMC13T.A1.F_CTAAGACCAGTCGATT	SMC13T.A1.F	2352	1110	2.76360544217687	16.3265306122449	0	GSE132257NM	CRC without LM	1	1	NK_T_cell	NK_T_cell	NK_T_cell
GSE132257NM_SMC13T.A1.F_CTAAGACTCCAATGGT	SMC13T.A1.F	2133	952	0.843881856540084	17.3464603844351	0	GSE132257NM	CRC without LM	1	1	NK_T_cell	NK_T_cell	NK_T_cell
GSE132257NM_SMC13T.A1.F_CTAAGACTCCACGCAG	SMC13T.A1.F	26854	3571	2.49124897594399	19.416101884263	0	GSE132257NM	CRC without LM	18	18	myeloid_cell	myeloid_cell	myeloid_cell
GSE132257NM_SMC13T.A1.F_CTAAGACTCGCGATCG	SMC13T.A1.F	13957	3236	3.18119939815147	25.4495951852117	0	GSE132257NM	CRC without LM	10	10	CAF	CAF	iCAF
GSE132257NM_SMC13T.A1.F_CTAATGGAGATATGGT	SMC13T.A1.F	13047	3166	2.65961523721928	22.9094811067678	0	GSE132257NM	CRC without LM	9	9	myeloid_cell	myeloid_cell	myeloid_cell
GSE132257NM_SMC13T.A1.F_CTAATGGCAAACAACA	SMC13T.A1.F	1774	831	5.07328072153326	22.8297632468997	0	GSE132257NM	CRC without LM	0	0	NK_T_cell	NK_T_cell	NK_T_cell
GSE132257NM_SMC13T.A1.F_CTAATGGCAAAGAATC	SMC13T.A1.F	27035	3893	5.33382652117625	41.2021453671167	0	GSE132257NM	CRC without LM	5	5	epithelial_cell	epithelial_cell	epithelial_cell
GSE132257NM_SMC13T.A1.F_CTAATGGCACGGTAGA	SMC13T.A1.F	3823	968	2.38032958409626	51.4517394716191	0	GSE132257NM	CRC without LM	2	2	NK_T_cell	NK_T_cell	NK_T_cell
GSE132257NM_SMC13T.A1.F_CTAATGGCATGCGCAC	SMC13T.A1.F	13932	2578	3.37352856732702	19.1429801894918	0	GSE132257NM	CRC without LM	9	9	myeloid_cell	myeloid_cell	myeloid_cell
GSE132257NM_SMC13T.A1.F_CTACACCAGGCATGGT	SMC13T.A1.F	12630	1097	0.870942201108472	5.45526524148852	0	GSE132257NM	CRC without LM	3	3	plasma_cell	plasma_cell	plasma_cell
GSE132257NM_SMC13T.A1.F_CTACACCCAATGAATG	SMC13T.A1.F	13905	2906	11.9525350593312	17.792161093132	0	GSE132257NM	CRC without LM	12	12	epithelial_cell	epithelial_cell	epithelial_cell
GSE132257NM_SMC13T.A1.F_CTACACCCATTAGGCT	SMC13T.A1.F	3555	942	16.5119549929677	38.4810126582278	0	GSE132257NM	CRC without LM	7	7	epithelial_cell	epithelial_cell	epithelial_cell
GSE132257NM_SMC13T.A1.F_CTACACCGTCACTGGC	SMC13T.A1.F	1911	679	4.70957613814757	29.0947148090005	0	GSE132257NM	CRC without LM	0	0	NK_T_cell	NK_T_cell	NK_T_cell
GSE132257NM_SMC13T.A1.F_CTACACCGTTTGTTGG	SMC13T.A1.F	1879	788	3.19318786588611	28.2064928153273	0	GSE132257NM	CRC without LM	2	2	NK_T_cell	NK_T_cell	NK_T_cell
GSE132257NM_SMC13T.A1.F_CTACACCTCAGCCTAA	SMC13T.A1.F	2533	1117	2.250296092	22.7793130675089	0	GSE132257NM	CRC without LM	1	1	NK_T_cell	NK_T_cell	NK_T_cell
GSE132257NM_SMC13T.A1.F_CTACACCTCTCGATGA	SMC13T.A1.F	20206	3153	4.76096209046818	39.4140354350193	0	GSE132257NM	CRC without LM	12	12	epithelial_cell	epithelial_cell	epithelial_cell
GSE132257NM_SMC13T.A1.F_CTACATTAGACAATAC	SMC13T.A1.F	11219	756	0.623941527765398	1.94313218646938	0	GSE132257NM	CRC without LM	3	3	plasma_cell	plasma_cell	plasma_cell
GSE132257NM_SMC13T.A1.F_CTACATTAGATGTAAC	SMC13T.A1.F	32762	4154	6.37018497039253	37.0032354557109	0	GSE132257NM	CRC without LM	12	12	epithelial_cell	epithelial_cell	epithelial_cell
GSE132257NM_SMC13T.A1.F_CTACATTAGGACAGAA	SMC13T.A1.F	36750	4973	12.4979591836735	32.0353741496599	0	GSE132257NM	CRC without LM	5	5	epithelial_cell	epithelial_cell	epithelial_cell
GSE132257NM_SMC13T.A1.F_CTACATTCAAGACGTG	SMC13T.A1.F	2110	410	7.53554502369668	10.6635071090047	0	GSE132257NM	CRC without LM	3	3	plasma_cell	plasma_cell	plasma_cell
GSE132257NM_SMC13T.A1.F_CTACATTGTCGCGAAA	SMC13T.A1.F	1777	546	4.50196961170512	48.5087225661227	0	GSE132257NM	CRC without LM	7	7	epithelial_cell	epithelial_cell	epithelial_cell
GSE132257NM_SMC13T.A1.F_CTACATTGTGTCCTCT	SMC13T.A1.F	8136	2179	2.70403146509341	19.6656833824975	0	GSE132257NM	CRC without LM	11	11	myeloid_cell	myeloid_cell	myeloid_cell
GSE132257NM_SMC13T.A1.F_CTACATTGTTACGTCA	SMC13T.A1.F	3351	1308	2.32766338406446	22.7096389137571	0	GSE132257NM	CRC without LM	1	1	NK_T_cell	NK_T_cell	NK_T_cell
GSE132257NM_SMC13T.A1.F_CTACATTTCAACACTG	SMC13T.A1.F	2074	849	2.41080038572806	28.7849566055931	0	GSE132257NM	CRC without LM	2	2	NK_T_cell	NK_T_cell	NK_T_cell
GSE132257NM_SMC13T.A1.F_CTACATTTCAGCTCGG	SMC13T.A1.F	3875	1250	6.14193548387097	10.141935483871	0	GSE132257NM	CRC without LM	9	9	myeloid_cell	myeloid_cell	myeloid_cell
GSE132257NM_SMC13T.A1.F_CTACATTTCCCTTGTG	SMC13T.A1.F	1250	587	2.88	25.52	0	GSE132257NM	CRC without LM	2	2	NK_T_cell	NK_T_cell	NK_T_cell
GSE132257NM_SMC13T.A1.F_CTACCCAAGGCTAGCA	SMC13T.A1.F	2092	858	4.44550669216061	23.6137667304015	0	GSE132257NM	CRC without LM	2	2	NK_T_cell	NK_T_cell	NK_T_cell
GSE132257NM_SMC13T.A1.F_CTACCCAAGGTAGCTG	SMC13T.A1.F	24068	2968	9.42330064816354	45.4877846102709	0	GSE132257NM	CRC without LM	5	5	epithelial_cell	epithelial_cell	epithelial_cell
GSE132257NM_SMC13T.A1.F_CTACCCACAAGCGAGT	SMC13T.A1.F	1192	239	0.587248322147651	12.3322147651007	0	GSE132257NM	CRC without LM	3	3	plasma_cell	plasma_cell	plasma_cell
GSE132257NM_SMC13T.A1.F_CTACCCACAAGGGTCA	SMC13T.A1.F	3170	872	2.05047318611987	48.801261829653	0	GSE132257NM	CRC without LM	2	2	NK_T_cell	NK_T_cell	NK_T_cell
GSE132257NM_SMC13T.A1.F_CTACCCAGTCAGTGGA	SMC13T.A1.F	39641	4890	13.3926994778134	37.0752503720895	0	GSE132257NM	CRC without LM	12	12	epithelial_cell	epithelial_cell	epithelial_cell
GSE132257NM_SMC13T.A1.F_CTACCCAGTTACGACT	SMC13T.A1.F	15700	2099	1.70700636942675	8.07006369426752	0	GSE132257NM	CRC without LM	18	18	myeloid_cell	myeloid_cell	myeloid_cell
GSE132257NM_SMC13T.A1.F_CTACCCATCATGCAAC	SMC13T.A1.F	1346	703	2.22882615156018	21.0252600297177	0	GSE132257NM	CRC without LM	0	0	NK_T_cell	NK_T_cell	NK_T_cell
GSE132257NM_SMC13T.A1.F_CTACCCATCCTTCAAT	SMC13T.A1.F	19363	3449	2.8662913804679	16.6812993854258	0	GSE132257NM	CRC without LM	23	23	myeloid_cell	myeloid_cell	myeloid_cell
GSE132257NM_SMC13T.A1.F_CTACCCATCGCGTAGC	SMC13T.A1.F	2306	842	10.1474414570685	32.307025151778	0	GSE132257NM	CRC without LM	2	2	NK_T_cell	NK_T_cell	NK_T_cell
GSE132257NM_SMC13T.A1.F_CTACCCATCTGCTGTC	SMC13T.A1.F	1993	683	3.56246864024084	40.5920722528851	0	GSE132257NM	CRC without LM	8	8	NK_T_cell	NK_T_cell	NK_T_cell
GSE132257NM_SMC13T.A1.F_CTACGTCAGCTACCTA	SMC13T.A1.F	2905	978	1.54905335628227	35.8003442340792	0	GSE132257NM	CRC without LM	0	0	NK_T_cell	NK_T_cell	NK_T_cell
GSE132257NM_SMC13T.A1.F_CTACGTCTCACGAAGG	SMC13T.A1.F	2276	784	1.5377855887522	39.9824253075571	0	GSE132257NM	CRC without LM	2	2	NK_T_cell	NK_T_cell	NK_T_cell
GSE132257NM_SMC13T.A1.F_CTACGTCTCCCAAGAT	SMC13T.A1.F	18376	3073	16.0535481062255	39.1053548106226	0	GSE132257NM	CRC without LM	5	5	epithelial_cell	epithelial_cell	epithelial_cell
GSE132257NM_SMC13T.A1.F_CTAGAGTAGTGACTCT	SMC13T.A1.F	4346	1394	1.54164749194662	32.8347906120571	0	GSE132257NM	CRC without LM	1	1	NK_T_cell	NK_T_cell	NK_T_cell
GSE132257NM_SMC13T.A1.F_CTAGAGTAGTTACCCA	SMC13T.A1.F	11287	2409	3.80969256666962	17.1436165500133	0	GSE132257NM	CRC without LM	9	9	myeloid_cell	myeloid_cell	myeloid_cell
GSE132257NM_SMC13T.A1.F_CTAGAGTCAGATGGCA	SMC13T.A1.F	15388	2901	14.0824018715883	37.4707564335846	0	GSE132257NM	CRC without LM	5	5	epithelial_cell	epithelial_cell	epithelial_cell
GSE132257NM_SMC13T.A1.F_CTAGAGTCATGGTTGT	SMC13T.A1.F	1642	595	2.98416565164434	37.0280146163216	0	GSE132257NM	CRC without LM	2	2	NK_T_cell	NK_T_cell	NK_T_cell
GSE132257NM_SMC13T.A1.F_CTAGAGTGTGCTTCTC	SMC13T.A1.F	2179	804	2.06516750803121	39.008719596145	0	GSE132257NM	CRC without LM	4	4	B_cell	B_cell	B_cell
GSE132257NM_SMC13T.A1.F_CTAGAGTTCGTCCGTT	SMC13T.A1.F	3079	1154	2.20850925625203	25.9499837609614	0	GSE132257NM	CRC without LM	0	0	NK_T_cell	NK_T_cell	NK_T_cell
GSE132257NM_SMC13T.A1.F_CTAGCCTAGATACACA	SMC13T.A1.F	15487	1183	0.729644218	7.50952411700136	0	GSE132257NM	CRC without LM	3	3	plasma_cell	plasma_cell	plasma_cell
GSE132257NM_SMC13T.A1.F_CTAGCCTAGCGAAGGG	SMC13T.A1.F	1835	801	2.45231607629428	26.5395095367847	0	GSE132257NM	CRC without LM	8	8	NK_T_cell	NK_T_cell	NK_T_cell
GSE132257NM_SMC13T.A1.F_CTAGCCTCACAGGAGT	SMC13T.A1.F	2347	835	1.91734128674904	37.2816361312314	0	GSE132257NM	CRC without LM	4	4	B_cell	B_cell	B_cell
GSE132257NM_SMC13T.A1.F_CTAGCCTCATGTAGTC	SMC13T.A1.F	2170	878	4.00921658986175	31.4285714285714	0	GSE132257NM	CRC without LM	0	0	NK_T_cell	NK_T_cell	NK_T_cell
GSE132257NM_SMC13T.A1.F_CTAGCCTCATTGCGGC	SMC13T.A1.F	27988	4056	10.1865085036444	32.2781191939403	0	GSE132257NM	CRC without LM	5	5	epithelial_cell	epithelial_cell	epithelial_cell
GSE132257NM_SMC13T.A1.F_CTAGCCTGTCAAAGAT	SMC13T.A1.F	3165	1282	4.83412322274881	21.9589257503949	0	GSE132257NM	CRC without LM	1	1	NK_T_cell	NK_T_cell	NK_T_cell
GSE132257NM_SMC13T.A1.F_CTAGCCTGTCTCAACA	SMC13T.A1.F	22645	3703	6.33693972179289	43.9743872819607	0	GSE132257NM	CRC without LM	5	5	epithelial_cell	epithelial_cell	epithelial_cell
GSE132257NM_SMC13T.A1.F_CTAGCCTGTGCAGACA	SMC13T.A1.F	1782	810	1.23456790123457	28.675645342312	0	GSE132257NM	CRC without LM	0	0	NK_T_cell	NK_T_cell	NK_T_cell
GSE132257NM_SMC13T.A1.F_CTAGCCTTCGCCATAA	SMC13T.A1.F	14411	2901	4.76025258483103	23.0518354035112	0	GSE132257NM	CRC without LM	9	9	myeloid_cell	myeloid_cell	myeloid_cell
GSE132257NM_SMC13T.A1.F_CTAGCCTTCGGTTAAC	SMC13T.A1.F	2669	892	0.374672161858374	34.6946421880854	0	GSE132257NM	CRC without LM	0	0	NK_T_cell	NK_T_cell	NK_T_cell
GSE132257NM_SMC13T.A1.F_CTAGTGAAGACAGAGA	SMC13T.A1.F	1466	661	1.36425648021828	28.2401091405184	0	GSE132257NM	CRC without LM	0	0	NK_T_cell	NK_T_cell	NK_T_cell
GSE132257NM_SMC13T.A1.F_CTAGTGAAGCGGCTTC	SMC13T.A1.F	33803	4707	17.0990740466822	25.0539892908913	0	GSE132257NM	CRC without LM	5	5	epithelial_cell	epithelial_cell	epithelial_cell
GSE132257NM_SMC13T.A1.F_CTAGTGACAATAAGCA	SMC13T.A1.F	4130	1350	1.38014527845036	27.5060532687651	0	GSE132257NM	CRC without LM	1	1	NK_T_cell	NK_T_cell	NK_T_cell
GSE132257NM_SMC13T.A1.F_CTAGTGAGTCTCTTAT	SMC13T.A1.F	34565	4172	8.2626934760596	41.3452914798206	0	GSE132257NM	CRC without LM	5	5	epithelial_cell	epithelial_cell	epithelial_cell
GSE132257NM_SMC13T.A1.F_CTAGTGAGTGGCAAAC	SMC13T.A1.F	6088	1416	2.82522996057819	50.2135348226018	0.0492772667542707	GSE132257NM	CRC without LM	2	2	NK_T_cell	NK_T_cell	NK_T_cell
GSE132257NM_SMC13T.A1.F_CTAGTGAGTTATCGGT	SMC13T.A1.F	1474	768	5.359565807	23.8127544097693	0	GSE132257NM	CRC without LM	1	1	NK_T_cell	NK_T_cell	NK_T_cell
GSE132257NM_SMC13T.A1.F_CTAGTGATCAAACGGG	SMC13T.A1.F	35176	4778	3.85490106891062	32.5108028201046	0	GSE132257NM	CRC without LM	5	5	epithelial_cell	epithelial_cell	epithelial_cell
GSE132257NM_SMC13T.A1.F_CTAGTGATCCGTTGCT	SMC13T.A1.F	3402	1026	5.58495002939447	29.1887125220459	0	GSE132257NM	CRC without LM	11	11	myeloid_cell	myeloid_cell	myeloid_cell
GSE132257NM_SMC13T.A1.F_CTCACACAGCAGATCG	SMC13T.A1.F	1760	515	0.340909090909091	51.9886363636364	0	GSE132257NM	CRC without LM	7	7	epithelial_cell	epithelial_cell	epithelial_cell
GSE132257NM_SMC13T.A1.F_CTCACACCATGGTTGT	SMC13T.A1.F	2963	973	3.10496118798515	38.8120148498144	0	GSE132257NM	CRC without LM	2	2	NK_T_cell	NK_T_cell	NK_T_cell
GSE132257NM_SMC13T.A1.F_CTCACACGTAAACCTC	SMC13T.A1.F	25365	3791	0.346934752611867	46.5838754188843	0	GSE132257NM	CRC without LM	13	13	epithelial_cell	epithelial_cell	epithelial_cell
GSE132257NM_SMC13T.A1.F_CTCACACGTTGCCTCT	SMC13T.A1.F	2301	988	1.34724033029118	26.9013472403303	0	GSE132257NM	CRC without LM	0	0	NK_T_cell	NK_T_cell	NK_T_cell
GSE132257NM_SMC13T.A1.F_CTCACACGTTTCGCTC	SMC13T.A1.F	10411	1177	1.57525693977524	6.4355009124964	0	GSE132257NM	CRC without LM	3	3	plasma_cell	plasma_cell	plasma_cell
GSE132257NM_SMC13T.A1.F_CTCACACTCAGCACAT	SMC13T.A1.F	16622	3223	4.07291541330766	38.7257851040789	0	GSE132257NM	CRC without LM	12	12	epithelial_cell	epithelial_cell	epithelial_cell
GSE132257NM_SMC13T.A1.F_CTCACACTCATGTCCC	SMC13T.A1.F	4062	1311	3.66814377154111	16.2481536189069	0	GSE132257NM	CRC without LM	11	11	myeloid_cell	myeloid_cell	myeloid_cell
GSE132257NM_SMC13T.A1.F_CTCACACTCCTGCAGG	SMC13T.A1.F	1457	753	0.686341798215511	22.4433768016472	0	GSE132257NM	CRC without LM	1	1	NK_T_cell	NK_T_cell	NK_T_cell
GSE132257NM_SMC13T.A1.F_CTCAGAAAGACCGGAT	SMC13T.A1.F	1613	423	4.83570985740856	55.7346559206448	0	GSE132257NM	CRC without LM	7	7	epithelial_cell	epithelial_cell	epithelial_cell
GSE132257NM_SMC13T.A1.F_CTCAGAAAGACTTTCG	SMC13T.A1.F	2934	1125	3.13565098841172	30.8452624403545	0	GSE132257NM	CRC without LM	0	0	NK_T_cell	NK_T_cell	NK_T_cell
GSE132257NM_SMC13T.A1.F_CTCAGAAAGATCCGAG	SMC13T.A1.F	24165	3944	3.12435340368301	14.7692944340989	0	GSE132257NM	CRC without LM	9	9	myeloid_cell	myeloid_cell	myeloid_cell
GSE132257NM_SMC13T.A1.F_CTCAGAAAGCCCAATT	SMC13T.A1.F	2002	963	3.74625374625375	19.9300699300699	0	GSE132257NM	CRC without LM	0	0	NK_T_cell	NK_T_cell	NK_T_cell
GSE132257NM_SMC13T.A1.F_CTCAGAAAGGCTAGAC	SMC13T.A1.F	2146	717	3.21528424976701	46.3653308480895	0	GSE132257NM	CRC without LM	2	2	NK_T_cell	NK_T_cell	NK_T_cell
GSE132257NM_SMC13T.A1.F_CTCAGAACACATCTTT	SMC13T.A1.F	27461	3952	6.44914606168748	39.1791995921489	0	GSE132257NM	CRC without LM	5	5	epithelial_cell	epithelial_cell	epithelial_cell
GSE132257NM_SMC13T.A1.F_CTCAGAAGTAGCAAAT	SMC13T.A1.F	2714	952	2.50552689756817	35.0405305821665	0	GSE132257NM	CRC without LM	4	4	B_cell	B_cell	B_cell
GSE132257NM_SMC13T.A1.F_CTCAGAAGTAGCGTCC	SMC13T.A1.F	1116	393	0.627240143369176	55.4659498207885	0	GSE132257NM	CRC without LM	7	7	epithelial_cell	epithelial_cell	epithelial_cell
GSE132257NM_SMC13T.A1.F_CTCAGAAGTCAATACC	SMC13T.A1.F	8286	2435	2.13613323678494	25.5491189958967	0	GSE132257NM	CRC without LM	1	1	NK_T_cell	NK_T_cell	NK_T_cell
GSE132257NM_SMC13T.A1.F_CTCAGAAGTCATATCG	SMC13T.A1.F	20439	3641	5.2644454229659	35.2854836342287	0	GSE132257NM	CRC without LM	5	5	epithelial_cell	epithelial_cell	epithelial_cell
GSE132257NM_SMC13T.A1.F_CTCAGAAGTCATCGGC	SMC13T.A1.F	2435	1059	2.46406570841889	23.9014373716632	0	GSE132257NM	CRC without LM	1	1	NK_T_cell	NK_T_cell	NK_T_cell
GSE132257NM_SMC13T.A1.F_CTCAGAAGTGACGCCT	SMC13T.A1.F	11301	2547	4.58366516237501	14.7509069993806	0	GSE132257NM	CRC without LM	9	9	myeloid_cell	myeloid_cell	myeloid_cell
GSE132257NM_SMC13T.A1.F_CTCAGAATCCAGTATG	SMC13T.A1.F	23671	4352	3.3120696210553	16.1294410882514	0	GSE132257NM	CRC without LM	9	9	myeloid_cell	myeloid_cell	myeloid_cell
GSE132257NM_SMC13T.A1.F_CTCAGAATCCATGCTC	SMC13T.A1.F	15940	3126	2.47804265997491	10.0376411543287	0	GSE132257NM	CRC without LM	9	9	myeloid_cell	myeloid_cell	myeloid_cell
GSE132257NM_SMC13T.A1.F_CTCAGAATCCTGTAGA	SMC13T.A1.F	2004	731	3.2435129740519	35.0299401197605	0	GSE132257NM	CRC without LM	0	0	NK_T_cell	NK_T_cell	NK_T_cell
GSE132257NM_SMC13T.A1.F_CTCATTAAGAGGTACC	SMC13T.A1.F	24481	4111	4.50553490461991	38.6953147338753	0	GSE132257NM	CRC without LM	5	5	epithelial_cell	epithelial_cell	epithelial_cell
GSE132257NM_SMC13T.A1.F_CTCATTAAGCGTCAAG	SMC13T.A1.F	18989	3334	19.5428932539892	32.5767549633999	0	GSE132257NM	CRC without LM	5	5	epithelial_cell	epithelial_cell	epithelial_cell
GSE132257NM_SMC13T.A1.F_CTCATTAGTATGAAAC	SMC13T.A1.F	1205	592	0.4149377593361	24.9792531120332	0	GSE132257NM	CRC without LM	18	18	myeloid_cell	myeloid_cell	myeloid_cell
GSE132257NM_SMC13T.A1.F_CTCATTAGTCAAGCGA	SMC13T.A1.F	10425	2310	13.2853717026379	30.8776978417266	0	GSE132257NM	CRC without LM	5	5	epithelial_cell	epithelial_cell	epithelial_cell
GSE132257NM_SMC13T.A1.F_CTCATTAGTTCAGACT	SMC13T.A1.F	1560	651	3.07692307692308	32.7564102564103	0	GSE132257NM	CRC without LM	2	2	NK_T_cell	NK_T_cell	NK_T_cell
GSE132257NM_SMC13T.A1.F_CTCATTATCCTATGTT	SMC13T.A1.F	2330	1048	2.48927038626609	18.8412017167382	0	GSE132257NM	CRC without LM	1	1	NK_T_cell	NK_T_cell	NK_T_cell
GSE132257NM_SMC13T.A1.F_CTCATTATCTCATTCA	SMC13T.A1.F	3821	1665	3.66396231353049	15.1269301230044	0	GSE132257NM	CRC without LM	14	14	NK_T_cell	NK_T_cell	NK_T_cell
GSE132257NM_SMC13T.A1.F_CTCCTAGCATGTAGTC	SMC13T.A1.F	7776	2430	5.16975308641975	16.3708847736625	0	GSE132257NM	CRC without LM	9	9	myeloid_cell	myeloid_cell	myeloid_cell
GSE132257NM_SMC13T.A1.F_CTCCTAGTCAAGCCTA	SMC13T.A1.F	11084	2609	3.63587152652472	20.5701912666907	0.00902201371346084	GSE132257NM	CRC without LM	9	9	myeloid_cell	myeloid_cell	myeloid_cell
GSE132257NM_SMC13T.A1.F_CTCCTAGTCATCACCC	SMC13T.A1.F	36220	4687	10.9939260077305	40.5438983986748	0	GSE132257NM	CRC without LM	5	5	epithelial_cell	epithelial_cell	epithelial_cell
GSE132257NM_SMC13T.A1.F_CTCCTAGTCTTGTCAT	SMC13T.A1.F	3824	1403	2.43200836820084	20.005230125523	0	GSE132257NM	CRC without LM	1	1	NK_T_cell	NK_T_cell	NK_T_cell
GSE132257NM_SMC13T.A1.F_CTCGAAAAGGCCATAG	SMC13T.A1.F	35869	4815	6.16967297666509	35.2532827790014	0	GSE132257NM	CRC without LM	5	5	epithelial_cell	epithelial_cell	epithelial_cell
GSE132257NM_SMC13T.A1.F_CTCGAAACACCAGCAC	SMC13T.A1.F	2273	656	2.37571491421029	50.461944566652	0	GSE132257NM	CRC without LM	7	7	epithelial_cell	epithelial_cell	epithelial_cell
GSE132257NM_SMC13T.A1.F_CTCGAAACATCTATGG	SMC13T.A1.F	20037	4035	3.59335229824824	20.4371911962869	0	GSE132257NM	CRC without LM	9	9	myeloid_cell	myeloid_cell	myeloid_cell
GSE132257NM_SMC13T.A1.F_CTCGAAAGTAGCAAAT	SMC13T.A1.F	2741	1177	2.69974461875228	23.3126596132798	0	GSE132257NM	CRC without LM	1	1	NK_T_cell	NK_T_cell	NK_T_cell
GSE132257NM_SMC13T.A1.F_CTCGAAAGTCTAAACC	SMC13T.A1.F	2075	859	1.59036144578313	30.3132530120482	0	GSE132257NM	CRC without LM	1	1	NK_T_cell	NK_T_cell	NK_T_cell
GSE132257NM_SMC13T.A1.F_CTCGAAATCAGAAATG	SMC13T.A1.F	1587	765	0.189035916824197	17.5803402646503	0	GSE132257NM	CRC without LM	9	9	myeloid_cell	myeloid_cell	myeloid_cell
GSE132257NM_SMC13T.A1.F_CTCGAAATCCGAACGC	SMC13T.A1.F	2476	893	2.90791599353796	36.0258481421648	0	GSE132257NM	CRC without LM	2	2	NK_T_cell	NK_T_cell	NK_T_cell
GSE132257NM_SMC13T.A1.F_CTCGAAATCTACCTGC	SMC13T.A1.F	2490	1093	3.93574297188755	16.7469879518072	0	GSE132257NM	CRC without LM	1	1	NK_T_cell	NK_T_cell	NK_T_cell
GSE132257NM_SMC13T.A1.F_CTCGAGGAGAATCTCC	SMC13T.A1.F	3092	895	3.33117723156533	47.3803363518758	0	GSE132257NM	CRC without LM	2	2	NK_T_cell	NK_T_cell	NK_T_cell
GSE132257NM_SMC13T.A1.F_CTCGAGGAGACTAAGT	SMC13T.A1.F	2170	957	3.13364055299539	22.073732718894	0	GSE132257NM	CRC without LM	1	1	NK_T_cell	NK_T_cell	NK_T_cell
GSE132257NM_SMC13T.A1.F_CTCGAGGAGATATACG	SMC13T.A1.F	10590	2374	5.09915014164306	10.7082152974504	0	GSE132257NM	CRC without LM	9	9	myeloid_cell	myeloid_cell	myeloid_cell
GSE132257NM_SMC13T.A1.F_CTCGAGGAGCAACGGT	SMC13T.A1.F	1770	770	3.22033898305085	28.1920903954802	0	GSE132257NM	CRC without LM	8	8	NK_T_cell	NK_T_cell	NK_T_cell
GSE132257NM_SMC13T.A1.F_CTCGAGGAGCGTGAGT	SMC13T.A1.F	2607	1066	1.91791331031837	28.500191791331	0	GSE132257NM	CRC without LM	1	1	NK_T_cell	NK_T_cell	NK_T_cell
GSE132257NM_SMC13T.A1.F_CTCGAGGAGTATGACA	SMC13T.A1.F	1903	763	3.04781923279033	30.635838150289	0	GSE132257NM	CRC without LM	2	2	NK_T_cell	NK_T_cell	NK_T_cell
GSE132257NM_SMC13T.A1.F_CTCGAGGTCATCGGAT	SMC13T.A1.F	6305	1676	8.24742268041237	10.2934179222839	0	GSE132257NM	CRC without LM	9	9	myeloid_cell	myeloid_cell	myeloid_cell
GSE132257NM_SMC13T.A1.F_CTCGAGGTCCGTCAAA	SMC13T.A1.F	3727	1124	5.20525892138449	12.9058223772471	0	GSE132257NM	CRC without LM	11	11	myeloid_cell	myeloid_cell	myeloid_cell
GSE132257NM_SMC13T.A1.F_CTCGGAGAGACTTTCG	SMC13T.A1.F	20419	3378	3.34492384543807	11.2591214065331	0	GSE132257NM	CRC without LM	9	9	myeloid_cell	myeloid_cell	myeloid_cell
GSE132257NM_SMC13T.A1.F_CTCGGAGCACGCGAAA	SMC13T.A1.F	2712	1056	2.72861356932153	30.4572271386431	0	GSE132257NM	CRC without LM	0	0	NK_T_cell	NK_T_cell	NK_T_cell
GSE132257NM_SMC13T.A1.F_CTCGGAGCAGGTCTCG	SMC13T.A1.F	2603	849	4.37956204379562	44.4487130234345	0	GSE132257NM	CRC without LM	2	2	NK_T_cell	NK_T_cell	NK_T_cell
GSE132257NM_SMC13T.A1.F_CTCGGAGGTCAAACTC	SMC13T.A1.F	9988	2351	5.87705246295555	15.3283940728875	0	GSE132257NM	CRC without LM	9	9	myeloid_cell	myeloid_cell	myeloid_cell
GSE132257NM_SMC13T.A1.F_CTCGGAGGTCTTGATG	SMC13T.A1.F	1586	701	2.77427490542245	27.7427490542245	0	GSE132257NM	CRC without LM	2	2	NK_T_cell	NK_T_cell	NK_T_cell
GSE132257NM_SMC13T.A1.F_CTCGGAGGTTAAGATG	SMC13T.A1.F	8634	1294	1.88788510539727	63.9911975909196	0	GSE132257NM	CRC without LM	7	7	epithelial_cell	epithelial_cell	epithelial_cell
GSE132257NM_SMC13T.A1.F_CTCGGAGGTTCAGACT	SMC13T.A1.F	35564	4800	13.9129456754021	29.535485322236	0	GSE132257NM	CRC without LM	13	13	epithelial_cell	epithelial_cell	epithelial_cell
GSE132257NM_SMC13T.A1.F_CTCGGAGTCCAGTAGT	SMC13T.A1.F	2344	1113	2.09044368600683	22.6109215017065	0	GSE132257NM	CRC without LM	1	1	NK_T_cell	NK_T_cell	NK_T_cell
GSE132257NM_SMC13T.A1.F_CTCGGGAAGCGATAGC	SMC13T.A1.F	26306	4372	7.28350946552117	27.077472819889	0	GSE132257NM	CRC without LM	13	13	epithelial_cell	epithelial_cell	epithelial_cell
GSE132257NM_SMC13T.A1.F_CTCGGGAAGTGGGATC	SMC13T.A1.F	1264	646	2.05696202531646	27.7689873417721	0	GSE132257NM	CRC without LM	2	2	NK_T_cell	NK_T_cell	NK_T_cell
GSE132257NM_SMC13T.A1.F_CTCGGGACAAAGTCAA	SMC13T.A1.F	1184	526	5.32094594594595	28.6317567567568	0	GSE132257NM	CRC without LM	2	2	NK_T_cell	NK_T_cell	NK_T_cell
GSE132257NM_SMC13T.A1.F_CTCGGGACAGTGGGAT	SMC13T.A1.F	1831	673	2.18459858001092	39.595849262698	0	GSE132257NM	CRC without LM	0	0	NK_T_cell	NK_T_cell	NK_T_cell
GSE132257NM_SMC13T.A1.F_CTCGGGAGTACCAGTT	SMC13T.A1.F	1651	717	2.30163537250151	29.61841308	0	GSE132257NM	CRC without LM	0	0	NK_T_cell	NK_T_cell	NK_T_cell
GSE132257NM_SMC13T.A1.F_CTCGGGAGTCGAAAGC	SMC13T.A1.F	24448	3448	6.48723821989529	46.613219895288	0	GSE132257NM	CRC without LM	5	5	epithelial_cell	epithelial_cell	epithelial_cell
GSE132257NM_SMC13T.A1.F_CTCGGGAGTGACCAAG	SMC13T.A1.F	32012	4916	5.54167187304761	32.3597400974635	0	GSE132257NM	CRC without LM	5	5	epithelial_cell	epithelial_cell	epithelial_cell
GSE132257NM_SMC13T.A1.F_CTCGGGAGTGCCTGTG	SMC13T.A1.F	1566	736	2.36270753512133	27.5862068965517	0	GSE132257NM	CRC without LM	2	2	NK_T_cell	NK_T_cell	NK_T_cell
GSE132257NM_SMC13T.A1.F_CTCGGGAGTGTAACGG	SMC13T.A1.F	14231	2774	16.0916309465252	23.1888131543813	0	GSE132257NM	CRC without LM	12	12	epithelial_cell	epithelial_cell	epithelial_cell
GSE132257NM_SMC13T.A1.F_CTCGGGATCGATCCCT	SMC13T.A1.F	12805	2824	3.37368215540804	22.1163607965638	0	GSE132257NM	CRC without LM	11	11	myeloid_cell	myeloid_cell	myeloid_cell
GSE132257NM_SMC13T.A1.F_CTCGTACAGGTGATTA	SMC13T.A1.F	2088	896	3.59195402298851	21.6954022988506	0	GSE132257NM	CRC without LM	1	1	NK_T_cell	NK_T_cell	NK_T_cell
GSE132257NM_SMC13T.A1.F_CTCGTACAGTACGTTC	SMC13T.A1.F	2168	1032	3.09040590405904	17.020295202952	0	GSE132257NM	CRC without LM	4	4	B_cell	B_cell	B_cell
GSE132257NM_SMC13T.A1.F_CTCGTACCAGGAACGT	SMC13T.A1.F	1567	802	1.7230376515635	20.6126356094448	0	GSE132257NM	CRC without LM	1	1	NK_T_cell	NK_T_cell	NK_T_cell
GSE132257NM_SMC13T.A1.F_CTCGTACGTACTTGAC	SMC13T.A1.F	1905	773	3.1496062992126	34.8031496062992	0	GSE132257NM	CRC without LM	0	0	NK_T_cell	NK_T_cell	NK_T_cell
GSE132257NM_SMC13T.A1.F_CTCGTACGTTAAGTAG	SMC13T.A1.F	7247	708	1.36608251690355	6.07147785290465	0	GSE132257NM	CRC without LM	3	3	plasma_cell	plasma_cell	plasma_cell
GSE132257NM_SMC13T.A1.F_CTCGTACGTTGATTCG	SMC13T.A1.F	2251	867	3.42070191026211	35.00666371	0	GSE132257NM	CRC without LM	4	4	B_cell	B_cell	B_cell
GSE132257NM_SMC13T.A1.F_CTCGTACTCCTTAATC	SMC13T.A1.F	2653	1064	3.05314738032416	27.2521673577083	0	GSE132257NM	CRC without LM	1	1	NK_T_cell	NK_T_cell	NK_T_cell
GSE132257NM_SMC13T.A1.F_CTCGTCAAGAGTGACC	SMC13T.A1.F	2670	723	4.9812734082397	52.8464419475655	0	GSE132257NM	CRC without LM	4	4	B_cell	B_cell	B_cell
GSE132257NM_SMC13T.A1.F_CTCGTCAAGATAGCAT	SMC13T.A1.F	1773	807	2.7072758037225	25.2679075	0	GSE132257NM	CRC without LM	0	0	NK_T_cell	NK_T_cell	NK_T_cell
GSE132257NM_SMC13T.A1.F_CTCGTCAAGGGATACC	SMC13T.A1.F	3102	785	14.829142488717	41.5538362346873	0	GSE132257NM	CRC without LM	7	7	epithelial_cell	epithelial_cell	epithelial_cell
GSE132257NM_SMC13T.A1.F_CTCGTCAAGTCAAGCG	SMC13T.A1.F	20777	3571	3.47980940463012	38.4752370409588	0	GSE132257NM	CRC without LM	5	5	epithelial_cell	epithelial_cell	epithelial_cell
GSE132257NM_SMC13T.A1.F_CTCGTCACATAGAAAC	SMC13T.A1.F	5787	1010	4.25090720580612	57.0243649559357	0	GSE132257NM	CRC without LM	7	7	epithelial_cell	epithelial_cell	epithelial_cell
GSE132257NM_SMC13T.A1.F_CTCGTCAGTCAGATAA	SMC13T.A1.F	39211	4984	8.27828925556604	36.5611690597026	0	GSE132257NM	CRC without LM	5	5	epithelial_cell	epithelial_cell	epithelial_cell
GSE132257NM_SMC13T.A1.F_CTCGTCAGTTATGTGC	SMC13T.A1.F	15521	2267	9.99935571161652	45.8217898331293	0	GSE132257NM	CRC without LM	13	13	epithelial_cell	epithelial_cell	epithelial_cell
GSE132257NM_SMC13T.A1.F_CTCGTCATCGTATCAG	SMC13T.A1.F	14850	2789	15.1447811447811	31.6296296296296	0	GSE132257NM	CRC without LM	5	5	epithelial_cell	epithelial_cell	epithelial_cell
GSE132257NM_SMC13T.A1.F_CTCGTCATCTCTGTCG	SMC13T.A1.F	2122	912	2.63901979264844	28.4637134778511	0	GSE132257NM	CRC without LM	0	0	NK_T_cell	NK_T_cell	NK_T_cell
GSE132257NM_SMC13T.A1.F_CTCTAATAGATCCCAT	SMC13T.A1.F	1629	666	3.19214241866176	30.6936771025169	0	GSE132257NM	CRC without LM	2	2	NK_T_cell	NK_T_cell	NK_T_cell
GSE132257NM_SMC13T.A1.F_CTCTAATAGTCGCCGT	SMC13T.A1.F	2165	967	2.90993071593533	30.3926096997691	0	GSE132257NM	CRC without LM	0	0	NK_T_cell	NK_T_cell	NK_T_cell
GSE132257NM_SMC13T.A1.F_CTCTAATAGTGAACAT	SMC13T.A1.F	30312	4065	4.81327527051993	35.0488255476379	0	GSE132257NM	CRC without LM	13	13	epithelial_cell	epithelial_cell	epithelial_cell
GSE132257NM_SMC13T.A1.F_CTCTAATCAAGTTCTG	SMC13T.A1.F	16789	2840	4.17535290964322	43.7250580737388	0	GSE132257NM	CRC without LM	12	12	epithelial_cell	epithelial_cell	epithelial_cell
GSE132257NM_SMC13T.A1.F_CTCTAATCACAGATTC	SMC13T.A1.F	2703	981	2.10876803551609	37.1439141694414	0	GSE132257NM	CRC without LM	4	4	B_cell	B_cell	B_cell
GSE132257NM_SMC13T.A1.F_CTCTAATCACGGACAA	SMC13T.A1.F	5857	1726	3.34642308348984	40.4302543964487	0	GSE132257NM	CRC without LM	0	0	NK_T_cell	NK_T_cell	NK_T_cell
GSE132257NM_SMC13T.A1.F_CTCTAATGTCGAAAGC	SMC13T.A1.F	5992	1195	11.4652870493992	43.4245660881175	0	GSE132257NM	CRC without LM	7	7	epithelial_cell	epithelial_cell	epithelial_cell
GSE132257NM_SMC13T.A1.F_CTCTAATGTGGCGAAT	SMC13T.A1.F	8530	768	2.59085580304807	8.69871043376319	0	GSE132257NM	CRC without LM	3	3	plasma_cell	plasma_cell	plasma_cell
GSE132257NM_SMC13T.A1.F_CTCTAATTCCAGAAGG	SMC13T.A1.F	19681	3316	5.68568670291144	34.9372491235201	0	GSE132257NM	CRC without LM	5	5	epithelial_cell	epithelial_cell	epithelial_cell
GSE132257NM_SMC13T.A1.F_CTCTAATTCCGTCAAA	SMC13T.A1.F	3976	746	11.2676056338028	35.135814889336	0	GSE132257NM	CRC without LM	7	7	epithelial_cell	epithelial_cell	epithelial_cell
GSE132257NM_SMC13T.A1.F_CTCTAATTCTAACCGA	SMC13T.A1.F	1534	621	5.67144719687093	24.2503259452412	0	GSE132257NM	CRC without LM	0	0	NK_T_cell	NK_T_cell	NK_T_cell
GSE132257NM_SMC13T.A1.F_CTCTACGAGCGATAGC	SMC13T.A1.F	11703	2439	3.12740322994104	14.2527557036657	0	GSE132257NM	CRC without LM	9	9	myeloid_cell	myeloid_cell	myeloid_cell
GSE132257NM_SMC13T.A1.F_CTCTACGAGTACCGGA	SMC13T.A1.F	2047	896	1.6609672691744	31.0698583292623	0	GSE132257NM	CRC without LM	0	0	NK_T_cell	NK_T_cell	NK_T_cell
GSE132257NM_SMC13T.A1.F_CTCTACGAGTGAAGAG	SMC13T.A1.F	1908	883	1.20545073375262	25.2620545073375	0	GSE132257NM	CRC without LM	0	0	NK_T_cell	NK_T_cell	NK_T_cell
GSE132257NM_SMC13T.A1.F_CTCTACGGTGAGTGAC	SMC13T.A1.F	4676	1770	3.05816937553465	24.3584260051326	0	GSE132257NM	CRC without LM	1	1	NK_T_cell	NK_T_cell	NK_T_cell
GSE132257NM_SMC13T.A1.F_CTCTACGGTTATGTGC	SMC13T.A1.F	2718	932	2.42825607064018	34.9889624724062	0	GSE132257NM	CRC without LM	0	0	NK_T_cell	NK_T_cell	NK_T_cell
GSE132257NM_SMC13T.A1.F_CTCTACGTCTACTTAC	SMC13T.A1.F	17027	2914	3.14206847947378	23.1925764961532	0	GSE132257NM	CRC without LM	18	18	myeloid_cell	myeloid_cell	myeloid_cell
GSE132257NM_SMC13T.A1.F_CTCTGGTAGAAGCCCA	SMC13T.A1.F	14547	1352	0.69430123049426	70.7431085447171	0	GSE132257NM	CRC without LM	7	7	epithelial_cell	epithelial_cell	epithelial_cell
GSE132257NM_SMC13T.A1.F_CTCTGGTCACCATGTA	SMC13T.A1.F	24790	3560	5.80879386849536	38.0597014925373	0	GSE132257NM	CRC without LM	5	5	epithelial_cell	epithelial_cell	epithelial_cell
GSE132257NM_SMC13T.A1.F_CTCTGGTCAGCGTTCG	SMC13T.A1.F	3854	917	3.94395433316035	10.8718214841723	0	GSE132257NM	CRC without LM	11	11	myeloid_cell	myeloid_cell	myeloid_cell
GSE132257NM_SMC13T.A1.F_CTCTGGTGTAAGGATT	SMC13T.A1.F	15983	2466	8.93449289870487	46.6057686291685	0	GSE132257NM	CRC without LM	5	5	epithelial_cell	epithelial_cell	epithelial_cell
GSE132257NM_SMC13T.A1.F_CTCTGGTGTGCATCTA	SMC13T.A1.F	23780	3666	6.4592094196804	41.2026913372582	0	GSE132257NM	CRC without LM	5	5	epithelial_cell	epithelial_cell	epithelial_cell
GSE132257NM_SMC13T.A1.F_CTGAAACAGGTGACCA	SMC13T.A1.F	47672	4331	7.78863903339486	50.5600771941601	0	GSE132257NM	CRC without LM	5	5	epithelial_cell	epithelial_cell	epithelial_cell
GSE132257NM_SMC13T.A1.F_CTGAAACCAAATTGCC	SMC13T.A1.F	2782	812	3.37886412652768	44.7879223580158	0	GSE132257NM	CRC without LM	4	4	B_cell	B_cell	B_cell
GSE132257NM_SMC13T.A1.F_CTGAAACCATGGTCAT	SMC13T.A1.F	6581	2197	1.97538368029175	19.2675885123841	0	GSE132257NM	CRC without LM	14	14	NK_T_cell	NK_T_cell	NK_T_cell
GSE132257NM_SMC13T.A1.F_CTGAAACGTTATCACG	SMC13T.A1.F	33998	3418	5.84152008941702	51.605976822166	0	GSE132257NM	CRC without LM	5	5	epithelial_cell	epithelial_cell	epithelial_cell
GSE132257NM_SMC13T.A1.F_CTGAAACGTTCGGCAC	SMC13T.A1.F	32491	4324	4.69052968514358	44.886276199563	0	GSE132257NM	CRC without LM	5	5	epithelial_cell	epithelial_cell	epithelial_cell
GSE132257NM_SMC13T.A1.F_CTGAAACTCGCAGGCT	SMC13T.A1.F	3426	1001	2.27670753064799	45.2130764740222	0	GSE132257NM	CRC without LM	2	2	NK_T_cell	NK_T_cell	NK_T_cell
GSE132257NM_SMC13T.A1.F_CTGAAGTCACAAGCCC	SMC13T.A1.F	18937	3143	5.96715424829698	40.2703701747901	0	GSE132257NM	CRC without LM	12	12	epithelial_cell	epithelial_cell	epithelial_cell
GSE132257NM_SMC13T.A1.F_CTGAAGTCACCGAATT	SMC13T.A1.F	2030	876	1.97044334975369	26.6502463054187	0	GSE132257NM	CRC without LM	1	1	NK_T_cell	NK_T_cell	NK_T_cell
GSE132257NM_SMC13T.A1.F_CTGAAGTCATAGACTC	SMC13T.A1.F	1346	638	8.17236255572065	33.8781575037147	0	GSE132257NM	CRC without LM	7	7	epithelial_cell	epithelial_cell	epithelial_cell
GSE132257NM_SMC13T.A1.F_CTGAAGTGTCGAATCT	SMC13T.A1.F	11027	2514	11.9796862247211	35.5037634896164	0	GSE132257NM	CRC without LM	5	5	epithelial_cell	epithelial_cell	epithelial_cell
GSE132257NM_SMC13T.A1.F_CTGAAGTTCAACTCTT	SMC13T.A1.F	2533	944	3.71101460718516	33.5570469798658	0	GSE132257NM	CRC without LM	0	0	NK_T_cell	NK_T_cell	NK_T_cell
GSE132257NM_SMC13T.A1.F_CTGATAGAGAGGGCTT	SMC13T.A1.F	2639	761	6.06290261462675	43.956043956044	0	GSE132257NM	CRC without LM	4	4	B_cell	B_cell	B_cell
GSE132257NM_SMC13T.A1.F_CTGATAGCACTGTCGG	SMC13T.A1.F	2711	939	2.95094061232018	39.1368498708963	0	GSE132257NM	CRC without LM	0	0	NK_T_cell	NK_T_cell	NK_T_cell
GSE132257NM_SMC13T.A1.F_CTGATAGGTCACCCAG	SMC13T.A1.F	18463	2585	5.31874559930672	51.5192547256676	0	GSE132257NM	CRC without LM	5	5	epithelial_cell	epithelial_cell	epithelial_cell
GSE132257NM_SMC13T.A1.F_CTGATAGGTGCCTTGG	SMC13T.A1.F	11777	1694	12.8725481871444	51.4222637343976	0	GSE132257NM	CRC without LM	7	7	epithelial_cell	epithelial_cell	epithelial_cell
GSE132257NM_SMC13T.A1.F_CTGATAGGTGTAACGG	SMC13T.A1.F	2104	1071	3.0893536121673	16.4923954372624	0	GSE132257NM	CRC without LM	0	0	NK_T_cell	NK_T_cell	NK_T_cell
GSE132257NM_SMC13T.A1.F_CTGATAGTCATACGGT	SMC13T.A1.F	5805	1846	6.90783807062877	11.2144702842377	0	GSE132257NM	CRC without LM	9	9	myeloid_cell	myeloid_cell	myeloid_cell
GSE132257NM_SMC13T.A1.F_CTGATAGTCATGTCCC	SMC13T.A1.F	34998	4656	5.38030744613978	41.4223669923996	0	GSE132257NM	CRC without LM	5	5	epithelial_cell	epithelial_cell	epithelial_cell
GSE132257NM_SMC13T.A1.F_CTGATCCCACTTCTGC	SMC13T.A1.F	3046	817	4.6618516086671	47.2751149047932	0	GSE132257NM	CRC without LM	4	4	B_cell	B_cell	B_cell
GSE132257NM_SMC13T.A1.F_CTGATCCCATACAGCT	SMC13T.A1.F	7418	2311	2.69614451334592	21.9870585063359	0	GSE132257NM	CRC without LM	14	14	NK_T_cell	NK_T_cell	NK_T_cell
GSE132257NM_SMC13T.A1.F_CTGATCCTCATGTAGC	SMC13T.A1.F	3066	1090	1.66340508806262	31.2785388127854	0	GSE132257NM	CRC without LM	0	0	NK_T_cell	NK_T_cell	NK_T_cell
GSE132257NM_SMC13T.A1.F_CTGCCTAAGATCGATA	SMC13T.A1.F	41125	4975	5.20364741641337	36.6273556231003	0	GSE132257NM	CRC without LM	5	5	epithelial_cell	epithelial_cell	epithelial_cell
GSE132257NM_SMC13T.A1.F_CTGCCTAAGTTCGATC	SMC13T.A1.F	2362	1077	12.0237087214225	7.91701947502117	0	GSE132257NM	CRC without LM	10	10	CAF	CAF	ITGA11+CAF
GSE132257NM_SMC13T.A1.F_CTGCCTAGTATAGGTA	SMC13T.A1.F	13011	3066	6.87879486588271	31.4041964491584	0	GSE132257NM	CRC without LM	13	13	epithelial_cell	epithelial_cell	epithelial_cell
GSE132257NM_SMC13T.A1.F_CTGCCTAGTTCCTCCA	SMC13T.A1.F	2597	915	3.85059684251059	34.0777820562187	0	GSE132257NM	CRC without LM	0	0	NK_T_cell	NK_T_cell	NK_T_cell
GSE132257NM_SMC13T.A1.F_CTGCCTATCGAGCCCA	SMC13T.A1.F	1719	576	3.83944153577661	41.5939499709133	0	GSE132257NM	CRC without LM	2	2	NK_T_cell	NK_T_cell	NK_T_cell
GSE132257NM_SMC13T.A1.F_CTGCGGAAGCTGAACG	SMC13T.A1.F	1418	413	2.82087447108604	62.12976023	0	GSE132257NM	CRC without LM	7	7	epithelial_cell	epithelial_cell	epithelial_cell
GSE132257NM_SMC13T.A1.F_CTGCGGAAGCTGCCCA	SMC13T.A1.F	12885	2701	8.69227784245246	40.8226620100893	0	GSE132257NM	CRC without LM	5	5	epithelial_cell	epithelial_cell	epithelial_cell
GSE132257NM_SMC13T.A1.F_CTGCGGAAGGTGTGGT	SMC13T.A1.F	1914	732	1.77638453500522	37.7220480668757	0	GSE132257NM	CRC without LM	2	2	NK_T_cell	NK_T_cell	NK_T_cell
GSE132257NM_SMC13T.A1.F_CTGCGGACACCTCGTT	SMC13T.A1.F	6711	1602	3.2185963343764	15.1989271345552	0	GSE132257NM	CRC without LM	11	11	myeloid_cell	myeloid_cell	myeloid_cell
GSE132257NM_SMC13T.A1.F_CTGCGGACAGGTGGAT	SMC13T.A1.F	17385	3218	4.10123669830314	31.251078515962	0	GSE132257NM	CRC without LM	21	21	plasma_cell	plasma_cell	plasma_cell
GSE132257NM_SMC13T.A1.F_CTGCGGACATGAGCGA	SMC13T.A1.F	4611	1359	6.80980264584689	42.0516157015832	0	GSE132257NM	CRC without LM	4	4	B_cell	B_cell	B_cell
GSE132257NM_SMC13T.A1.F_CTGCGGAGTCTAACGT	SMC13T.A1.F	2879	1104	3.61236540465439	30.6703716568253	0	GSE132257NM	CRC without LM	4	4	B_cell	B_cell	B_cell
GSE132257NM_SMC13T.A1.F_CTGCGGAGTGCTAGCC	SMC13T.A1.F	2620	1079	3.54961832061069	24.3511450381679	0	GSE132257NM	CRC without LM	1	1	NK_T_cell	NK_T_cell	NK_T_cell
GSE132257NM_SMC13T.A1.F_CTGCGGATCATGTGGT	SMC13T.A1.F	21662	3602	11.9748868987166	34.3273935924661	0	GSE132257NM	CRC without LM	5	5	epithelial_cell	epithelial_cell	epithelial_cell
GSE132257NM_SMC13T.A1.F_CTGCGGATCGTCTGCT	SMC13T.A1.F	38016	4677	7.24168771043771	35.8086069023569	0	GSE132257NM	CRC without LM	5	5	epithelial_cell	epithelial_cell	epithelial_cell
GSE132257NM_SMC13T.A1.F_CTGCGGATCTCAAGTG	SMC13T.A1.F	2418	879	2.77088502894955	39.247311827957	0	GSE132257NM	CRC without LM	2	2	NK_T_cell	NK_T_cell	NK_T_cell
GSE132257NM_SMC13T.A1.F_CTGCTGTAGAACAACT	SMC13T.A1.F	1041	301	13.2564841498559	5.28338136407301	0	GSE132257NM	CRC without LM	3	3	plasma_cell	plasma_cell	plasma_cell
GSE132257NM_SMC13T.A1.F_CTGCTGTCAAGCCGTC	SMC13T.A1.F	5702	1581	2.43774114345844	11.1539810592774	0	GSE132257NM	CRC without LM	18	18	myeloid_cell	myeloid_cell	myeloid_cell
GSE132257NM_SMC13T.A1.F_CTGCTGTCAATGTAAG	SMC13T.A1.F	3346	899	3.28750747160789	37.5373580394501	0	GSE132257NM	CRC without LM	4	4	B_cell	B_cell	B_cell
GSE132257NM_SMC13T.A1.F_CTGCTGTCACGGCCAT	SMC13T.A1.F	1664	832	3.18509615384615	20.4927884615385	0	GSE132257NM	CRC without LM	0	0	NK_T_cell	NK_T_cell	NK_T_cell
GSE132257NM_SMC13T.A1.F_CTGCTGTGTAAAGTCA	SMC13T.A1.F	1481	717	3.98379473328832	21.6745442268737	0	GSE132257NM	CRC without LM	0	0	NK_T_cell	NK_T_cell	NK_T_cell
GSE132257NM_SMC13T.A1.F_CTGCTGTGTATAGTAG	SMC13T.A1.F	2204	233	0.136116152450091	9.89110707803993	0	GSE132257NM	CRC without LM	3	3	plasma_cell	plasma_cell	plasma_cell
GSE132257NM_SMC13T.A1.F_CTGCTGTGTTCTCATT	SMC13T.A1.F	2360	883	4.27966101694915	34.5762711864407	0	GSE132257NM	CRC without LM	0	0	NK_T_cell	NK_T_cell	NK_T_cell
GSE132257NM_SMC13T.A1.F_CTGCTGTTCAACGGCC	SMC13T.A1.F	1807	680	1.38350857775318	35.5838406198118	0	GSE132257NM	CRC without LM	2	2	NK_T_cell	NK_T_cell	NK_T_cell
GSE132257NM_SMC13T.A1.F_CTGCTGTTCCCAACGG	SMC13T.A1.F	30169	3705	5.63492326560377	44.9700023202625	0	GSE132257NM	CRC without LM	5	5	epithelial_cell	epithelial_cell	epithelial_cell
GSE132257NM_SMC13T.A1.F_CTGGTCTCAGATCGGA	SMC13T.A1.F	10511	2119	7.21149272191038	46.1897060222624	0	GSE132257NM	CRC without LM	5	5	epithelial_cell	epithelial_cell	epithelial_cell
GSE132257NM_SMC13T.A1.F_CTGGTCTCAGGTGGAT	SMC13T.A1.F	1779	794	2.9229904440697	20.4047217537943	0	GSE132257NM	CRC without LM	1	1	NK_T_cell	NK_T_cell	NK_T_cell
GSE132257NM_SMC13T.A1.F_CTGGTCTCAGTAAGCG	SMC13T.A1.F	28094	4782	3.55591941339788	15.2381291378942	0	GSE132257NM	CRC without LM	9	9	myeloid_cell	myeloid_cell	myeloid_cell
GSE132257NM_SMC13T.A1.F_CTGGTCTCATGGATGG	SMC13T.A1.F	1491	524	1.74379610999329	39.3695506371563	0	GSE132257NM	CRC without LM	2	2	NK_T_cell	NK_T_cell	NK_T_cell
GSE132257NM_SMC13T.A1.F_CTGGTCTGTTCAACCA	SMC13T.A1.F	2166	715	6.23268698060942	43.2594644506002	0	GSE132257NM	CRC without LM	4	4	B_cell	B_cell	B_cell
GSE132257NM_SMC13T.A1.F_CTGTGCTAGATCCGAG	SMC13T.A1.F	3635	653	5.39202200825309	14.0577716643741	0	GSE132257NM	CRC without LM	9	9	myeloid_cell	myeloid_cell	myeloid_cell
GSE132257NM_SMC13T.A1.F_CTGTGCTAGTAAGTAC	SMC13T.A1.F	10832	2492	9.04726735598227	30.1421713441654	0	GSE132257NM	CRC without LM	5	5	epithelial_cell	epithelial_cell	epithelial_cell
GSE132257NM_SMC13T.A1.F_CTGTGCTCAGGGATTG	SMC13T.A1.F	10818	1886	1.55296727676095	10.5472360880015	0	GSE132257NM	CRC without LM	21	21	plasma_cell	plasma_cell	plasma_cell
GSE132257NM_SMC13T.A1.F_CTGTGCTGTTGAGGTG	SMC13T.A1.F	2473	936	3.15406389001213	35.3821269712899	0	GSE132257NM	CRC without LM	0	0	NK_T_cell	NK_T_cell	NK_T_cell
GSE132257NM_SMC13T.A1.F_CTGTTTAAGGTACTCT	SMC13T.A1.F	19202	3708	8.75950421831059	34.9130298927195	0	GSE132257NM	CRC without LM	5	5	epithelial_cell	epithelial_cell	epithelial_cell
GSE132257NM_SMC13T.A1.F_CTGTTTAGTAAGTGTA	SMC13T.A1.F	2097	938	2.38435860753457	22.1745350500715	0	GSE132257NM	CRC without LM	1	1	NK_T_cell	NK_T_cell	NK_T_cell
GSE132257NM_SMC13T.A1.F_CTGTTTAGTATCACCA	SMC13T.A1.F	2518	841	9.57108816521048	33.2009531374106	0	GSE132257NM	CRC without LM	2	2	NK_T_cell	NK_T_cell	NK_T_cell
GSE132257NM_SMC13T.A1.F_CTGTTTATCCGAATGT	SMC13T.A1.F	4258	1705	2.04321277595115	22.2874589008924	0	GSE132257NM	CRC without LM	14	14	NK_T_cell	NK_T_cell	NK_T_cell
GSE132257NM_SMC13T.A1.F_CTGTTTATCGTTTATC	SMC13T.A1.F	2004	681	2.34530938123752	41.0678642714571	0	GSE132257NM	CRC without LM	2	2	NK_T_cell	NK_T_cell	NK_T_cell
GSE132257NM_SMC13T.A1.F_CTTAACTAGAGGGCTT	SMC13T.A1.F	9525	2266	2.81364829396325	23.0446194225722	0	GSE132257NM	CRC without LM	11	11	myeloid_cell	myeloid_cell	myeloid_cell
GSE132257NM_SMC13T.A1.F_CTTAACTAGATCCGAG	SMC13T.A1.F	21590	3975	4.02501157943492	37.3459935155164	0	GSE132257NM	CRC without LM	12	12	epithelial_cell	epithelial_cell	epithelial_cell
GSE132257NM_SMC13T.A1.F_CTTAACTAGCCATCGC	SMC13T.A1.F	4015	1590	1.54420921544209	26.2515566625156	0	GSE132257NM	CRC without LM	14	14	NK_T_cell	NK_T_cell	NK_T_cell
GSE132257NM_SMC13T.A1.F_CTTAACTAGCTATGCT	SMC13T.A1.F	4926	1104	10.6780349167682	45.5948030856679	0	GSE132257NM	CRC without LM	7	7	epithelial_cell	epithelial_cell	epithelial_cell
GSE132257NM_SMC13T.A1.F_CTTAACTAGGTGATTA	SMC13T.A1.F	1912	846	3.34728033472803	26.8305439330544	0	GSE132257NM	CRC without LM	1	1	NK_T_cell	NK_T_cell	NK_T_cell
GSE132257NM_SMC13T.A1.F_CTTAACTCAAGCGATG	SMC13T.A1.F	2164	807	9.42698706099815	29.8059149722736	0	GSE132257NM	CRC without LM	0	0	NK_T_cell	NK_T_cell	NK_T_cell
GSE132257NM_SMC13T.A1.F_CTTAACTCAGGTTTCA	SMC13T.A1.F	2482	1162	1.73247381144239	18.2917002417405	0	GSE132257NM	CRC without LM	14	14	NK_T_cell	NK_T_cell	NK_T_cell
GSE132257NM_SMC13T.A1.F_CTTACCGAGGCTAGGT	SMC13T.A1.F	20746	3120	7.7364311192519	42.1430637231273	0	GSE132257NM	CRC without LM	5	5	epithelial_cell	epithelial_cell	epithelial_cell
GSE132257NM_SMC13T.A1.F_CTTACCGCACCGCTAG	SMC13T.A1.F	2324	800	3.78657487091222	38.9845094664372	0	GSE132257NM	CRC without LM	2	2	NK_T_cell	NK_T_cell	NK_T_cell
GSE132257NM_SMC13T.A1.F_CTTACCGCAGCCTTGG	SMC13T.A1.F	2842	1069	2.56861365235749	32.7586206896552	0	GSE132257NM	CRC without LM	1	1	NK_T_cell	NK_T_cell	NK_T_cell
GSE132257NM_SMC13T.A1.F_CTTACCGCAGTTCATG	SMC13T.A1.F	29224	4343	3.10703531344101	13.3862578702436	0	GSE132257NM	CRC without LM	9	9	myeloid_cell	myeloid_cell	myeloid_cell
GSE132257NM_SMC13T.A1.F_CTTACCGTCAGCCTAA	SMC13T.A1.F	2239	934	2.14381420276909	18.9816882536847	0	GSE132257NM	CRC without LM	0	0	NK_T_cell	NK_T_cell	NK_T_cell
GSE132257NM_SMC13T.A1.F_CTTACCGTCCCATTTA	SMC13T.A1.F	2198	921	5.05004549590537	22.3384895359418	0	GSE132257NM	CRC without LM	2	2	NK_T_cell	NK_T_cell	NK_T_cell
GSE132257NM_SMC13T.A1.F_CTTAGGAAGACGCAAC	SMC13T.A1.F	19141	3189	6.57227940024032	40.7136513243822	0	GSE132257NM	CRC without LM	5	5	epithelial_cell	epithelial_cell	epithelial_cell
GSE132257NM_SMC13T.A1.F_CTTAGGAGTCGCATAT	SMC13T.A1.F	2414	844	4.10107705053852	34.092792046396	0	GSE132257NM	CRC without LM	0	0	NK_T_cell	NK_T_cell	NK_T_cell
GSE132257NM_SMC13T.A1.F_CTTAGGATCATGTCTT	SMC13T.A1.F	1219	282	0.902378999179656	16.6529942575882	0	GSE132257NM	CRC without LM	3	3	plasma_cell	plasma_cell	plasma_cell
GSE132257NM_SMC13T.A1.F_CTTAGGATCGTCCGTT	SMC13T.A1.F	7399	1087	3.2842275983241	7.94701986754967	0	GSE132257NM	CRC without LM	6	6	plasma_cell	plasma_cell	plasma_cell
GSE132257NM_SMC13T.A1.F_CTTCTCTAGTAATCCC	SMC13T.A1.F	7135	2115	3.5739313244569	30.6377014716188	0	GSE132257NM	CRC without LM	1	1	NK_T_cell	NK_T_cell	NK_T_cell
GSE132257NM_SMC13T.A1.F_CTTCTCTCACGGATAG	SMC13T.A1.F	17523	2756	8.96535981281744	45.7113507960966	0	GSE132257NM	CRC without LM	5	5	epithelial_cell	epithelial_cell	epithelial_cell
GSE132257NM_SMC13T.A1.F_CTTCTCTCATCTCGCT	SMC13T.A1.F	1779	752	2.19224283305228	33.7830241708825	0	GSE132257NM	CRC without LM	2	2	NK_T_cell	NK_T_cell	NK_T_cell
GSE132257NM_SMC13T.A1.F_CTTCTCTTCAATACCG	SMC13T.A1.F	3667	1135	3.10880829015544	37.7692937005727	0	GSE132257NM	CRC without LM	0	0	NK_T_cell	NK_T_cell	NK_T_cell
GSE132257NM_SMC13T.A1.F_CTTCTCTTCCAAACTG	SMC13T.A1.F	16190	3118	3.62569487337863	20.154416306362	0	GSE132257NM	CRC without LM	11	11	myeloid_cell	myeloid_cell	myeloid_cell
GSE132257NM_SMC13T.A1.F_CTTCTCTTCCGCGGTA	SMC13T.A1.F	3210	1013	3.83177570093458	39.6573208722741	0	GSE132257NM	CRC without LM	0	0	NK_T_cell	NK_T_cell	NK_T_cell
GSE132257NM_SMC13T.A1.F_CTTCTCTTCTGTCAAG	SMC13T.A1.F	1456	760	1.78571428571429	17.5137362637363	0	GSE132257NM	CRC without LM	0	0	NK_T_cell	NK_T_cell	NK_T_cell
GSE132257NM_SMC13T.A1.F_CTTGGCTCAAGCGAGT	SMC13T.A1.F	1683	663	4.1592394533571	40.7605466428996	0	GSE132257NM	CRC without LM	8	8	NK_T_cell	NK_T_cell	NK_T_cell
GSE132257NM_SMC13T.A1.F_CTTGGCTCAGGACGTA	SMC13T.A1.F	6812	1606	1.04227833235467	47.9888432178508	0	GSE132257NM	CRC without LM	5	5	epithelial_cell	epithelial_cell	epithelial_cell
GSE132257NM_SMC13T.A1.F_CTTGGCTGTGTAAGTA	SMC13T.A1.F	14059	2572	5.78277260118074	44.1069777366811	0	GSE132257NM	CRC without LM	5	5	epithelial_cell	epithelial_cell	epithelial_cell
GSE132257NM_SMC13T.A1.F_CTTGGCTGTTGCGCAC	SMC13T.A1.F	4330	1120	1.5473441108545	51.5011547344111	0	GSE132257NM	CRC without LM	7	7	epithelial_cell	epithelial_cell	epithelial_cell
GSE132257NM_SMC13T.A1.F_CTTTGCGAGGAATCGC	SMC13T.A1.F	3588	930	11.2876254180602	42.9765886287625	0	GSE132257NM	CRC without LM	7	7	epithelial_cell	epithelial_cell	epithelial_cell
GSE132257NM_SMC13T.A1.F_CTTTGCGTCCACGACG	SMC13T.A1.F	2597	1153	2.34886407393146	21.8713900654601	0	GSE132257NM	CRC without LM	1	1	NK_T_cell	NK_T_cell	NK_T_cell
GSE132257NM_SMC13T.A1.F_CTTTGCGTCTGCCCTA	SMC13T.A1.F	3323	1035	1.35419801384291	41.017153174842	0	GSE132257NM	CRC without LM	2	2	NK_T_cell	NK_T_cell	NK_T_cell
GSE132257NM_SMC13T.A1.F_GAAACTCAGTATCTCG	SMC13T.A1.F	2784	908	5.42385057471264	38.0747126436782	0	GSE132257NM	CRC without LM	0	0	NK_T_cell	NK_T_cell	NK_T_cell
GSE132257NM_SMC13T.A1.F_GAAACTCCAAACCCAT	SMC13T.A1.F	2562	665	1.56128024980484	50.1561280249805	0	GSE132257NM	CRC without LM	7	7	epithelial_cell	epithelial_cell	epithelial_cell
GSE132257NM_SMC13T.A1.F_GAAACTCCAAACGTGG	SMC13T.A1.F	23311	2776	12.6421002959976	45.2018360430698	0	GSE132257NM	CRC without LM	7	7	epithelial_cell	epithelial_cell	epithelial_cell
GSE132257NM_SMC13T.A1.F_GAAACTCCAAAGCGGT	SMC13T.A1.F	25664	4067	8.41256234413965	31.553927680798	0	GSE132257NM	CRC without LM	13	13	epithelial_cell	epithelial_cell	epithelial_cell
GSE132257NM_SMC13T.A1.F_GAAACTCCAAGGCTCC	SMC13T.A1.F	18500	2993	7.94054054054054	29.5891891891892	0	GSE132257NM	CRC without LM	12	12	epithelial_cell	epithelial_cell	epithelial_cell
GSE132257NM_SMC13T.A1.F_GAAACTCCAATGGATA	SMC13T.A1.F	4278	649	0.140252454417952	68.0691912108462	0	GSE132257NM	CRC without LM	7	7	epithelial_cell	epithelial_cell	epithelial_cell
GSE132257NM_SMC13T.A1.F_GAAACTCCACGGTAGA	SMC13T.A1.F	2974	1206	2.95897780766644	24.6805648957633	0	GSE132257NM	CRC without LM	1	1	NK_T_cell	NK_T_cell	NK_T_cell
GSE132257NM_SMC13T.A1.F_GAAACTCCATATGGTC	SMC13T.A1.F	12882	2959	9.08244061481136	35.7165036485018	0	GSE132257NM	CRC without LM	5	5	epithelial_cell	epithelial_cell	epithelial_cell
GSE132257NM_SMC13T.A1.F_GAAACTCGTAAGCACG	SMC13T.A1.F	26059	3764	13.507809202195	36.1525768448521	0	GSE132257NM	CRC without LM	5	5	epithelial_cell	epithelial_cell	epithelial_cell
GSE132257NM_SMC13T.A1.F_GAAACTCGTCTGCCAG	SMC13T.A1.F	12192	2808	8.17749343832021	30.5610236220472	0	GSE132257NM	CRC without LM	5	5	epithelial_cell	epithelial_cell	epithelial_cell
GSE132257NM_SMC13T.A1.F_GAAACTCGTGGCTCCA	SMC13T.A1.F	38589	4412	9.6944725180751	39.2547098914198	0	GSE132257NM	CRC without LM	5	5	epithelial_cell	epithelial_cell	epithelial_cell
GSE132257NM_SMC13T.A1.F_GAAACTCTCCGATATG	SMC13T.A1.F	30992	4463	4.06556530717604	37.2031491997935	0.0032266391326794	GSE132257NM	CRC without LM	5	5	epithelial_cell	epithelial_cell	epithelial_cell
GSE132257NM_SMC13T.A1.F_GAAATGACACATTCGA	SMC13T.A1.F	2861	937	3.39042292904579	38.2733310031458	0	GSE132257NM	CRC without LM	4	4	B_cell	B_cell	B_cell
GSE132257NM_SMC13T.A1.F_GAAATGACATTCTTAC	SMC13T.A1.F	2882	1138	3.78209576682859	33.9347675225538	0	GSE132257NM	CRC without LM	15	15	endothelial_cell	endothelial_cell	endothelial_cell
GSE132257NM_SMC13T.A1.F_GAAATGAGTAGGACAC	SMC13T.A1.F	7992	2061	4.02902902902903	14.2392392392392	0	GSE132257NM	CRC without LM	9	9	myeloid_cell	myeloid_cell	myeloid_cell
GSE132257NM_SMC13T.A1.F_GAAATGAGTCAGAATA	SMC13T.A1.F	3880	1476	4.0979381443299	22.860824742268	0	GSE132257NM	CRC without LM	1	1	NK_T_cell	NK_T_cell	NK_T_cell
GSE132257NM_SMC13T.A1.F_GAAATGATCAACACGT	SMC13T.A1.F	9966	2489	3.12061007425246	10.6261288380494	0	GSE132257NM	CRC without LM	9	9	myeloid_cell	myeloid_cell	myeloid_cell
GSE132257NM_SMC13T.A1.F_GAAATGATCCACGTTC	SMC13T.A1.F	1227	578	0.407497962510187	30.8068459657702	0	GSE132257NM	CRC without LM	2	2	NK_T_cell	NK_T_cell	NK_T_cell
GSE132257NM_SMC13T.A1.F_GAAATGATCCAGAGGA	SMC13T.A1.F	2750	945	3.52727272727273	39.2363636363636	0	GSE132257NM	CRC without LM	0	0	NK_T_cell	NK_T_cell	NK_T_cell
GSE132257NM_SMC13T.A1.F_GAAATGATCCGCAAGC	SMC13T.A1.F	8636	2401	5.23390458545623	16.7670217693377	0	GSE132257NM	CRC without LM	9	9	myeloid_cell	myeloid_cell	myeloid_cell
GSE132257NM_SMC13T.A1.F_GAAATGATCTGCTGCT	SMC13T.A1.F	1758	754	4.09556313993174	26.8486916951081	0	GSE132257NM	CRC without LM	4	4	B_cell	B_cell	B_cell
GSE132257NM_SMC13T.A1.F_GAACATCGTAGATTAG	SMC13T.A1.F	19951	3175	10.4004811788883	39.8576512455516	0	GSE132257NM	CRC without LM	5	5	epithelial_cell	epithelial_cell	epithelial_cell
GSE132257NM_SMC13T.A1.F_GAACATCGTTACCAGT	SMC13T.A1.F	23173	3755	8.6350494109524	42.9767401717516	0	GSE132257NM	CRC without LM	5	5	epithelial_cell	epithelial_cell	epithelial_cell
GSE132257NM_SMC13T.A1.F_GAACATCGTTCGGCAC	SMC13T.A1.F	1469	384	5.71817562968005	9.05377808032675	0	GSE132257NM	CRC without LM	3	3	plasma_cell	plasma_cell	plasma_cell
GSE132257NM_SMC13T.A1.F_GAACATCTCTCGCTTG	SMC13T.A1.F	35697	4912	6.43751575762669	36.770596968933	0	GSE132257NM	CRC without LM	5	5	epithelial_cell	epithelial_cell	epithelial_cell
GSE132257NM_SMC13T.A1.F_GAACCTAAGTGACTCT	SMC13T.A1.F	2307	807	2.81751192024274	40.962288686606	0	GSE132257NM	CRC without LM	2	2	NK_T_cell	NK_T_cell	NK_T_cell
GSE132257NM_SMC13T.A1.F_GAACCTACATGAGCGA	SMC13T.A1.F	2864	847	2.89804469273743	45.1466480446927	0	GSE132257NM	CRC without LM	4	4	B_cell	B_cell	B_cell
GSE132257NM_SMC13T.A1.F_GAACCTAGTTAAAGAC	SMC13T.A1.F	3822	1147	2.56410256410256	38.1214024071167	0.0261643118785976	GSE132257NM	CRC without LM	0	0	NK_T_cell	NK_T_cell	NK_T_cell
GSE132257NM_SMC13T.A1.F_GAACCTATCAATACCG	SMC13T.A1.F	32069	2114	0.991611836976519	7.47450809192678	0	GSE132257NM	CRC without LM	6	6	plasma_cell	plasma_cell	plasma_cell
GSE132257NM_SMC13T.A1.F_GAACCTATCATAACCG	SMC13T.A1.F	2101	918	1.4278914802475	22.2275107091861	0	GSE132257NM	CRC without LM	1	1	NK_T_cell	NK_T_cell	NK_T_cell
GSE132257NM_SMC13T.A1.F_GAACCTATCCTAAGTG	SMC13T.A1.F	23252	3543	1.93101668673662	10.8807844486496	0	GSE132257NM	CRC without LM	9	9	myeloid_cell	myeloid_cell	myeloid_cell
GSE132257NM_SMC13T.A1.F_GAACGGAAGCTAGGCA	SMC13T.A1.F	14474	3340	3.5719220671549	17.0789000967252	0	GSE132257NM	CRC without LM	9	9	myeloid_cell	myeloid_cell	myeloid_cell
GSE132257NM_SMC13T.A1.F_GAACGGAGTATTCGTG	SMC13T.A1.F	1762	843	1.30533484676504	23.7230419977299	0	GSE132257NM	CRC without LM	1	1	NK_T_cell	NK_T_cell	NK_T_cell
GSE132257NM_SMC13T.A1.F_GAACGGATCCAAAGTC	SMC13T.A1.F	16699	1847	1.82645667405234	16.9770644948799	0	GSE132257NM	CRC without LM	19	19	NK_T_cell	NK_T_cell	NK_T_cell
GSE132257NM_SMC13T.A1.F_GAACGGATCTCAAACG	SMC13T.A1.F	2907	985	3.23357413140695	35.9477124183007	0	GSE132257NM	CRC without LM	4	4	B_cell	B_cell	B_cell
GSE132257NM_SMC13T.A1.F_GAAGCAGAGACTTGAA	SMC13T.A1.F	2310	786	4.67532467532468	39.1341991341991	0	GSE132257NM	CRC without LM	2	2	NK_T_cell	NK_T_cell	NK_T_cell
GSE132257NM_SMC13T.A1.F_GAAGCAGAGCCGGTAA	SMC13T.A1.F	15328	2941	17.0015657620042	35.4971294363257	0	GSE132257NM	CRC without LM	5	5	epithelial_cell	epithelial_cell	epithelial_cell
GSE132257NM_SMC13T.A1.F_GAAGCAGAGGTGATAT	SMC13T.A1.F	2139	854	2.75829827021973	35.9513791491351	0	GSE132257NM	CRC without LM	0	0	NK_T_cell	NK_T_cell	NK_T_cell
GSE132257NM_SMC13T.A1.F_GAAGCAGAGTGTTGAA	SMC13T.A1.F	24979	3803	3.22270707394211	17.5347291725049	0	GSE132257NM	CRC without LM	9	9	myeloid_cell	myeloid_cell	myeloid_cell
GSE132257NM_SMC13T.A1.F_GAAGCAGGTTATCGGT	SMC13T.A1.F	1140	281	12.0175438596491	5.70175438596491	0	GSE132257NM	CRC without LM	3	3	plasma_cell	plasma_cell	plasma_cell
GSE132257NM_SMC13T.A1.F_GAAGCAGTCGAACTGT	SMC13T.A1.F	2160	721	3.24074074074074	45.1851851851852	0	GSE132257NM	CRC without LM	4	4	B_cell	B_cell	B_cell
GSE132257NM_SMC13T.A1.F_GAAGCAGTCTTAACCT	SMC13T.A1.F	8758	1711	17.8237040420187	42.4868691482074	0	GSE132257NM	CRC without LM	7	7	epithelial_cell	epithelial_cell	epithelial_cell
GSE132257NM_SMC13T.A1.F_GAATAAGAGAAAGTGG	SMC13T.A1.F	16729	1287	0.514077350708351	5.08697471456752	0	GSE132257NM	CRC without LM	3	3	plasma_cell	plasma_cell	plasma_cell
GSE132257NM_SMC13T.A1.F_GAATAAGAGTACCGGA	SMC13T.A1.F	2700	794	3.2962962962963	46.2222222222222	0	GSE132257NM	CRC without LM	4	4	B_cell	B_cell	B_cell
GSE132257NM_SMC13T.A1.F_GAATAAGAGTGAACAT	SMC13T.A1.F	3263	987	2.02267851670242	38.3083052405762	0	GSE132257NM	CRC without LM	4	4	B_cell	B_cell	B_cell
GSE132257NM_SMC13T.A1.F_GAATAAGCACTCAGGC	SMC13T.A1.F	3229	1225	1.79622174047693	31.2480644162279	0	GSE132257NM	CRC without LM	1	1	NK_T_cell	NK_T_cell	NK_T_cell
GSE132257NM_SMC13T.A1.F_GAATAAGCAGACAGGT	SMC13T.A1.F	12883	2589	11.0998990918264	36.6529535046185	0.00776216719708142	GSE132257NM	CRC without LM	5	5	epithelial_cell	epithelial_cell	epithelial_cell
GSE132257NM_SMC13T.A1.F_GAATAAGGTCAGAGGT	SMC13T.A1.F	35478	2254	0.732848525847004	5.74722363154631	0	GSE132257NM	CRC without LM	6	6	plasma_cell	plasma_cell	plasma_cell
GSE132257NM_SMC13T.A1.F_GAATAAGGTCTCTTTA	SMC13T.A1.F	2076	765	2.64932562620424	35.0674373795761	0	GSE132257NM	CRC without LM	2	2	NK_T_cell	NK_T_cell	NK_T_cell
GSE132257NM_SMC13T.A1.F_GAATAAGGTGCCTTGG	SMC13T.A1.F	2490	492	3.49397590361446	16.3052208835341	0	GSE132257NM	CRC without LM	3	3	plasma_cell	plasma_cell	plasma_cell
GSE132257NM_SMC13T.A1.F_GAATAAGGTTGGTTTG	SMC13T.A1.F	3128	882	3.51662404092072	45.5562659846547	0	GSE132257NM	CRC without LM	2	2	NK_T_cell	NK_T_cell	NK_T_cell
GSE132257NM_SMC13T.A1.F_GAATAAGTCTAACTCT	SMC13T.A1.F	10736	2417	10.3669895678092	36.0096870342772	0	GSE132257NM	CRC without LM	5	5	epithelial_cell	epithelial_cell	epithelial_cell
GSE132257NM_SMC13T.A1.F_GAATGAAAGACCACGA	SMC13T.A1.F	32722	3861	12.5573008984781	45.4128720738341	0	GSE132257NM	CRC without LM	5	5	epithelial_cell	epithelial_cell	epithelial_cell
GSE132257NM_SMC13T.A1.F_GAATGAAAGCGCCTTG	SMC13T.A1.F	3532	1286	5.54926387315968	8.69195922989807	0	GSE132257NM	CRC without LM	9	9	myeloid_cell	myeloid_cell	myeloid_cell
GSE132257NM_SMC13T.A1.F_GAATGAACAATCAGAA	SMC13T.A1.F	3364	1297	1.81331747919144	24.2271105826397	0	GSE132257NM	CRC without LM	1	1	NK_T_cell	NK_T_cell	NK_T_cell
GSE132257NM_SMC13T.A1.F_GAATGAACACGCTTTC	SMC13T.A1.F	26945	4348	8.28725180924105	33.2714789385786	0	GSE132257NM	CRC without LM	5	5	epithelial_cell	epithelial_cell	epithelial_cell
GSE132257NM_SMC13T.A1.F_GAATGAAGTCACACGC	SMC13T.A1.F	3465	1117	2.48196248196248	34.8340548340548	0	GSE132257NM	CRC without LM	0	0	NK_T_cell	NK_T_cell	NK_T_cell
GSE132257NM_SMC13T.A1.F_GAATGAAGTCCAACTA	SMC13T.A1.F	45895	4930	5.70214620329012	40.2200675454843	0	GSE132257NM	CRC without LM	5	5	epithelial_cell	epithelial_cell	epithelial_cell
GSE132257NM_SMC13T.A1.F_GAATGAAGTGACCAAG	SMC13T.A1.F	16053	3532	3.61303183205631	14.9940821030337	0	GSE132257NM	CRC without LM	9	9	myeloid_cell	myeloid_cell	myeloid_cell
GSE132257NM_SMC13T.A1.F_GAATGAAGTGTAACGG	SMC13T.A1.F	1877	725	1.86467767714438	38.0927011188066	0	GSE132257NM	CRC without LM	2	2	NK_T_cell	NK_T_cell	NK_T_cell
GSE132257NM_SMC13T.A1.F_GAATGAATCGGTGTTA	SMC13T.A1.F	5026	1463	3.6808595304417	24.4727417429367	0	GSE132257NM	CRC without LM	18	18	myeloid_cell	myeloid_cell	myeloid_cell
GSE132257NM_SMC13T.A1.F_GACACGCAGCGTAGTG	SMC13T.A1.F	4459	1756	4.48531060775959	16.2592509531285	0	GSE132257NM	CRC without LM	1	1	NK_T_cell	NK_T_cell	NK_T_cell
GSE132257NM_SMC13T.A1.F_GACACGCAGGAGTAGA	SMC13T.A1.F	38639	4795	8.56647428763684	37.3249825306038	0	GSE132257NM	CRC without LM	5	5	epithelial_cell	epithelial_cell	epithelial_cell
GSE132257NM_SMC13T.A1.F_GACACGCAGTGCCATT	SMC13T.A1.F	22415	3503	6.21904974347535	38.1084095471782	0	GSE132257NM	CRC without LM	5	5	epithelial_cell	epithelial_cell	epithelial_cell
GSE132257NM_SMC13T.A1.F_GACACGCCAGAGTGTG	SMC13T.A1.F	10153	2624	2.87599724219443	20.8903772284054	0	GSE132257NM	CRC without LM	9	9	myeloid_cell	myeloid_cell	myeloid_cell
GSE132257NM_SMC13T.A1.F_GACACGCCAGTACACT	SMC13T.A1.F	2168	936	3.13653136531365	22.739852398524	0	GSE132257NM	CRC without LM	1	1	NK_T_cell	NK_T_cell	NK_T_cell
GSE132257NM_SMC13T.A1.F_GACACGCCATCCGGGT	SMC13T.A1.F	46418	4909	6.70645008401913	46.4345727950364	0	GSE132257NM	CRC without LM	5	5	epithelial_cell	epithelial_cell	epithelial_cell
GSE132257NM_SMC13T.A1.F_GACACGCGTAGTACCT	SMC13T.A1.F	3236	1430	2.87391841779975	15.8529048207664	0	GSE132257NM	CRC without LM	1	1	NK_T_cell	NK_T_cell	NK_T_cell
GSE132257NM_SMC13T.A1.F_GACACGCGTATCGCAT	SMC13T.A1.F	22090	1488	0.511543684925306	5.12901765504753	0	GSE132257NM	CRC without LM	6	6	plasma_cell	plasma_cell	plasma_cell
GSE132257NM_SMC13T.A1.F_GACACGCTCACTCCTG	SMC13T.A1.F	3176	783	2.86523929471033	53.2115869017632	0	GSE132257NM	CRC without LM	2	2	NK_T_cell	NK_T_cell	NK_T_cell
GSE132257NM_SMC13T.A1.F_GACACGCTCTTGGGTA	SMC13T.A1.F	15352	2721	15.9132360604481	34.1128191766545	0	GSE132257NM	CRC without LM	5	5	epithelial_cell	epithelial_cell	epithelial_cell
GSE132257NM_SMC13T.A1.F_GACAGAGAGCCCAGCT	SMC13T.A1.F	15709	2906	6.39760646763002	44.4331275065249	0	GSE132257NM	CRC without LM	5	5	epithelial_cell	epithelial_cell	epithelial_cell
GSE132257NM_SMC13T.A1.F_GACAGAGCAATACGCT	SMC13T.A1.F	2024	786	4.74308300395257	32.1146245059289	0	GSE132257NM	CRC without LM	0	0	NK_T_cell	NK_T_cell	NK_T_cell
GSE132257NM_SMC13T.A1.F_GACAGAGCACTTAAGC	SMC13T.A1.F	24028	1630	0.861494922590311	5.19810221408357	0	GSE132257NM	CRC without LM	3	3	plasma_cell	plasma_cell	plasma_cell
GSE132257NM_SMC13T.A1.F_GACAGAGTCACCGGGT	SMC13T.A1.F	2578	832	4.30566330488751	40.8068269976726	0	GSE132257NM	CRC without LM	2	2	NK_T_cell	NK_T_cell	NK_T_cell
GSE132257NM_SMC13T.A1.F_GACCAATCAACTGCGC	SMC13T.A1.F	3061	1089	2.90754655341392	31.7216595883698	0	GSE132257NM	CRC without LM	1	1	NK_T_cell	NK_T_cell	NK_T_cell
GSE132257NM_SMC13T.A1.F_GACCAATGTCAGAATA	SMC13T.A1.F	22707	3029	11.379750737658	44.7659312106399	0	GSE132257NM	CRC without LM	5	5	epithelial_cell	epithelial_cell	epithelial_cell
GSE132257NM_SMC13T.A1.F_GACCAATGTCGCATAT	SMC13T.A1.F	1111	309	13.951395139514	5.22052205220522	0	GSE132257NM	CRC without LM	18	18	myeloid_cell	myeloid_cell	myeloid_cell
GSE132257NM_SMC13T.A1.F_GACCAATTCCTTCAAT	SMC13T.A1.F	6092	1429	15.134602757715	30.8929743926461	0	GSE132257NM	CRC without LM	7	7	epithelial_cell	epithelial_cell	epithelial_cell
GSE132257NM_SMC13T.A1.F_GACCTGGAGGTTCCTA	SMC13T.A1.F	19736	3961	2.79691933522497	22.8567085528983	0	GSE132257NM	CRC without LM	9	9	myeloid_cell	myeloid_cell	myeloid_cell
GSE132257NM_SMC13T.A1.F_GACCTGGAGTGTGGCA	SMC13T.A1.F	2296	745	2.39547038327526	41.2456445993031	0	GSE132257NM	CRC without LM	4	4	B_cell	B_cell	B_cell
GSE132257NM_SMC13T.A1.F_GACCTGGGTCGCGTGT	SMC13T.A1.F	1545	512	13.462783171521	38.1229773462783	0	GSE132257NM	CRC without LM	18	18	myeloid_cell	myeloid_cell	myeloid_cell
GSE132257NM_SMC13T.A1.F_GACCTGGGTCTAGAGG	SMC13T.A1.F	1364	640	2.05278592375367	26.9061583577713	0	GSE132257NM	CRC without LM	2	2	NK_T_cell	NK_T_cell	NK_T_cell
GSE132257NM_SMC13T.A1.F_GACCTGGGTGAGGGTT	SMC13T.A1.F	1643	567	4.99087035909921	44.3700547778454	0	GSE132257NM	CRC without LM	4	4	B_cell	B_cell	B_cell
GSE132257NM_SMC13T.A1.F_GACCTGGTCTAACTCT	SMC13T.A1.F	1986	789	3.57502517623364	35.901309164149	0.0503524672708963	GSE132257NM	CRC without LM	2	2	NK_T_cell	NK_T_cell	NK_T_cell
GSE132257NM_SMC13T.A1.F_GACGCGTCAATCTACG	SMC13T.A1.F	1673	702	11.5361625821877	28.1530185295876	0	GSE132257NM	CRC without LM	2	2	NK_T_cell	NK_T_cell	NK_T_cell
GSE132257NM_SMC13T.A1.F_GACGCGTCACGTAAGG	SMC13T.A1.F	5649	1233	0.0885112409275978	46.0789520269074	0	GSE132257NM	CRC without LM	7	7	epithelial_cell	epithelial_cell	epithelial_cell
GSE132257NM_SMC13T.A1.F_GACGCGTCAGCTCCGA	SMC13T.A1.F	6397	1091	5.67453493825231	58.527434735032	0	GSE132257NM	CRC without LM	13	13	epithelial_cell	epithelial_cell	epithelial_cell
GSE132257NM_SMC13T.A1.F_GACGCGTGTCGTGGCT	SMC13T.A1.F	2616	1155	2.5611620795107	21.2920489296636	0	GSE132257NM	CRC without LM	14	14	NK_T_cell	NK_T_cell	NK_T_cell
GSE132257NM_SMC13T.A1.F_GACGGCTAGCAAATCA	SMC13T.A1.F	1131	366	6.98496905393457	57.0291777188329	0	GSE132257NM	CRC without LM	7	7	epithelial_cell	epithelial_cell	epithelial_cell
GSE132257NM_SMC13T.A1.F_GACGGCTAGGCATGTG	SMC13T.A1.F	2760	1209	3.73188405797101	22.3913043478261	0	GSE132257NM	CRC without LM	1	1	NK_T_cell	NK_T_cell	NK_T_cell
GSE132257NM_SMC13T.A1.F_GACGGCTAGGTAAACT	SMC13T.A1.F	2136	818	1.45131086142322	34.1760299625468	0	GSE132257NM	CRC without LM	0	0	NK_T_cell	NK_T_cell	NK_T_cell
GSE132257NM_SMC13T.A1.F_GACGGCTAGTCAATAG	SMC13T.A1.F	1604	783	5.0498753117207	22.3815461346633	0	GSE132257NM	CRC without LM	0	0	NK_T_cell	NK_T_cell	NK_T_cell
GSE132257NM_SMC13T.A1.F_GACGGCTCAACACCCG	SMC13T.A1.F	41117	4685	7.80942189362064	44.4609285696914	0	GSE132257NM	CRC without LM	5	5	epithelial_cell	epithelial_cell	epithelial_cell
GSE132257NM_SMC13T.A1.F_GACGGCTCACACATGT	SMC13T.A1.F	19879	3315	6.21761658031088	34.7301172091151	0	GSE132257NM	CRC without LM	5	5	epithelial_cell	epithelial_cell	epithelial_cell
GSE132257NM_SMC13T.A1.F_GACGGCTCACCACCAG	SMC13T.A1.F	1202	583	1.16472545757072	21.630615640599	0	GSE132257NM	CRC without LM	0	0	NK_T_cell	NK_T_cell	NK_T_cell
GSE132257NM_SMC13T.A1.F_GACGGCTCATTGCGGC	SMC13T.A1.F	5819	1130	0.360886750300739	55.4562639628802	0	GSE132257NM	CRC without LM	7	7	epithelial_cell	epithelial_cell	epithelial_cell
GSE132257NM_SMC13T.A1.F_GACGGCTGTTACTGAC	SMC13T.A1.F	3358	1322	3.09708159618821	24.8064324002382	0	GSE132257NM	CRC without LM	0	0	NK_T_cell	NK_T_cell	NK_T_cell
GSE132257NM_SMC13T.A1.F_GACGGCTTCGGCTACG	SMC13T.A1.F	2262	725	4.24403183023873	40.3183023872679	0	GSE132257NM	CRC without LM	4	4	B_cell	B_cell	B_cell
GSE132257NM_SMC13T.A1.F_GACGTGCAGGAGCGTT	SMC13T.A1.F	1874	739	3.52187833511206	35.5923159018143	0	GSE132257NM	CRC without LM	2	2	NK_T_cell	NK_T_cell	NK_T_cell
GSE132257NM_SMC13T.A1.F_GACGTGCCAAGGCTCC	SMC13T.A1.F	13266	2571	8.12603648424544	35.753052917232	0	GSE132257NM	CRC without LM	5	5	epithelial_cell	epithelial_cell	epithelial_cell
GSE132257NM_SMC13T.A1.F_GACGTGCCAATAGAGT	SMC13T.A1.F	2778	941	2.41180705543557	38.768898488121	0	GSE132257NM	CRC without LM	0	0	NK_T_cell	NK_T_cell	NK_T_cell
GSE132257NM_SMC13T.A1.F_GACGTGCTCCCACTTG	SMC13T.A1.F	2582	966	6.04182804027885	31.3323005422153	0	GSE132257NM	CRC without LM	0	0	NK_T_cell	NK_T_cell	NK_T_cell
GSE132257NM_SMC13T.A1.F_GACGTTAAGAATGTTG	SMC13T.A1.F	2571	927	3.07273434461299	33.6444963049397	0	GSE132257NM	CRC without LM	1	1	NK_T_cell	NK_T_cell	NK_T_cell
GSE132257NM_SMC13T.A1.F_GACGTTAAGTCCTCCT	SMC13T.A1.F	2507	961	1.99441563621859	29.078579976067	0	GSE132257NM	CRC without LM	1	1	NK_T_cell	NK_T_cell	NK_T_cell
GSE132257NM_SMC13T.A1.F_GACGTTAAGTGATCGG	SMC13T.A1.F	3385	1296	2.4519940915805	30.3397341211226	0	GSE132257NM	CRC without LM	1	1	NK_T_cell	NK_T_cell	NK_T_cell
GSE132257NM_SMC13T.A1.F_GACGTTACAATAGCAA	SMC13T.A1.F	35161	4583	7.11015045078354	38.4744461192799	0	GSE132257NM	CRC without LM	5	5	epithelial_cell	epithelial_cell	epithelial_cell
GSE132257NM_SMC13T.A1.F_GACGTTAGTAACGCGA	SMC13T.A1.F	1215	499	2.05761316872428	27.2427983539095	0	GSE132257NM	CRC without LM	8	8	NK_T_cell	NK_T_cell	NK_T_cell
GSE132257NM_SMC13T.A1.F_GACGTTAGTACCGCTG	SMC13T.A1.F	2213	703	4.3831902394939	16.1319475824672	0	GSE132257NM	CRC without LM	11	11	myeloid_cell	myeloid_cell	myeloid_cell
GSE132257NM_SMC13T.A1.F_GACGTTAGTATTCGTG	SMC13T.A1.F	7444	1264	0.308973670069855	54.9167114454594	0	GSE132257NM	CRC without LM	7	7	epithelial_cell	epithelial_cell	epithelial_cell
GSE132257NM_SMC13T.A1.F_GACGTTAGTTCTGGTA	SMC13T.A1.F	8947	1347	5.54375768413994	57.7512015200626	0	GSE132257NM	CRC without LM	7	7	epithelial_cell	epithelial_cell	epithelial_cell
GSE132257NM_SMC13T.A1.F_GACTAACAGAATAGGG	SMC13T.A1.F	38078	4136	6.35537580755292	47.4079520983245	0	GSE132257NM	CRC without LM	12	12	epithelial_cell	epithelial_cell	epithelial_cell
GSE132257NM_SMC13T.A1.F_GACTAACCACGGTAGA	SMC13T.A1.F	2428	846	2.8006589785832	35.3789126853377	0	GSE132257NM	CRC without LM	0	0	NK_T_cell	NK_T_cell	NK_T_cell
GSE132257NM_SMC13T.A1.F_GACTAACTCCGAAGAG	SMC13T.A1.F	5357	1933	4.10677618069815	16.2777674071309	0	GSE132257NM	CRC without LM	9	9	myeloid_cell	myeloid_cell	myeloid_cell
GSE132257NM_SMC13T.A1.F_GACTACACAAATCCGT	SMC13T.A1.F	1473	751	2.85132382892057	21.3170400543109	0	GSE132257NM	CRC without LM	0	0	NK_T_cell	NK_T_cell	NK_T_cell
GSE132257NM_SMC13T.A1.F_GACTACAGTAGAGTGC	SMC13T.A1.F	1720	802	2.32558139534884	14.6511627906977	0	GSE132257NM	CRC without LM	0	0	NK_T_cell	NK_T_cell	NK_T_cell
GSE132257NM_SMC13T.A1.F_GACTACATCAGCATGT	SMC13T.A1.F	9339	2163	11.0718492343934	36.4064675018739	0	GSE132257NM	CRC without LM	5	5	epithelial_cell	epithelial_cell	epithelial_cell
GSE132257NM_SMC13T.A1.F_GACTGCGAGTACCGGA	SMC13T.A1.F	1524	461	0.721784776902887	60.3674540682415	0	GSE132257NM	CRC without LM	7	7	epithelial_cell	epithelial_cell	epithelial_cell
GSE132257NM_SMC13T.A1.F_GACTGCGCAAGCCGCT	SMC13T.A1.F	1873	859	2.66951414842499	25.0934329951949	0	GSE132257NM	CRC without LM	1	1	NK_T_cell	NK_T_cell	NK_T_cell
GSE132257NM_SMC13T.A1.F_GACTGCGCACAAGACG	SMC13T.A1.F	29360	3623	7.91893732970027	42.0640326975477	0.00340599455040872	GSE132257NM	CRC without LM	13	13	epithelial_cell	epithelial_cell	epithelial_cell
GSE132257NM_SMC13T.A1.F_GACTGCGTCCTATTCA	SMC13T.A1.F	11052	2888	4.48787549764748	9.96199782844734	0	GSE132257NM	CRC without LM	23	23	myeloid_cell	myeloid_cell	myeloid_cell
GSE132257NM_SMC13T.A1.F_GACTGCGTCTTTCCTC	SMC13T.A1.F	3469	1261	2.104352839	26.2323436148746	0	GSE132257NM	CRC without LM	4	4	B_cell	B_cell	B_cell
GSE132257NM_SMC13T.A1.F_GAGCAGAAGAATTGTG	SMC13T.A1.F	10429	2791	2.31086393709848	22.6963275481829	0	GSE132257NM	CRC without LM	15	15	endothelial_cell	endothelial_cell	endothelial_cell
GSE132257NM_SMC13T.A1.F_GAGCAGAAGCGTGAAC	SMC13T.A1.F	2226	852	5.5256064690027	33.5130278526505	0	GSE132257NM	CRC without LM	0	0	NK_T_cell	NK_T_cell	NK_T_cell
GSE132257NM_SMC13T.A1.F_GAGCAGACATCGATGT	SMC13T.A1.F	2430	1041	3.08641975308642	23.8271604938272	0	GSE132257NM	CRC without LM	1	1	NK_T_cell	NK_T_cell	NK_T_cell
GSE132257NM_SMC13T.A1.F_GAGCAGAGTCCCTACT	SMC13T.A1.F	1813	690	3.69553226696084	40.3199117484832	0	GSE132257NM	CRC without LM	0	0	NK_T_cell	NK_T_cell	NK_T_cell
GSE132257NM_SMC13T.A1.F_GAGCAGATCTATCGCC	SMC13T.A1.F	17350	3376	5.31988472622478	29.5850144092219	0	GSE132257NM	CRC without LM	5	5	epithelial_cell	epithelial_cell	epithelial_cell
GSE132257NM_SMC13T.A1.F_GAGCAGATCTGGTTCC	SMC13T.A1.F	1863	752	3.22061191626409	33.5480407944176	0	GSE132257NM	CRC without LM	2	2	NK_T_cell	NK_T_cell	NK_T_cell
GSE132257NM_SMC13T.A1.F_GAGGTGACACTCTGTC	SMC13T.A1.F	9273	2302	3.31068694058018	20.0798015744635	0	GSE132257NM	CRC without LM	9	9	myeloid_cell	myeloid_cell	myeloid_cell
GSE132257NM_SMC13T.A1.F_GAGGTGACAGATGGGT	SMC13T.A1.F	37073	4589	6.17969951177407	42.3569713807893	0	GSE132257NM	CRC without LM	5	5	epithelial_cell	epithelial_cell	epithelial_cell
GSE132257NM_SMC13T.A1.F_GAGGTGAGTCGGCTCA	SMC13T.A1.F	17830	1503	1.28435221536736	11.2226584408301	0	GSE132257NM	CRC without LM	6	6	plasma_cell	plasma_cell	plasma_cell
GSE132257NM_SMC13T.A1.F_GAGGTGATCGATAGAA	SMC13T.A1.F	9505	2522	9.74224092582851	24.9026827985271	0	GSE132257NM	CRC without LM	5	5	epithelial_cell	epithelial_cell	epithelial_cell
GSE132257NM_SMC13T.A1.F_GAGTCCGAGATATACG	SMC13T.A1.F	1168	624	3.42465753424658	24.1438356164384	0	GSE132257NM	CRC without LM	8	8	NK_T_cell	NK_T_cell	NK_T_cell
GSE132257NM_SMC13T.A1.F_GAGTCCGAGGAATGGA	SMC13T.A1.F	1511	620	1.65453342157512	33.2230311052283	0	GSE132257NM	CRC without LM	2	2	NK_T_cell	NK_T_cell	NK_T_cell
GSE132257NM_SMC13T.A1.F_GAGTCCGCACAGCGTC	SMC13T.A1.F	43075	4751	8.78699941961695	44.9541497388276	0	GSE132257NM	CRC without LM	5	5	epithelial_cell	epithelial_cell	epithelial_cell
GSE132257NM_SMC13T.A1.F_GAGTCCGGTCACTTCC	SMC13T.A1.F	2722	667	3.37986774430566	53.0124908155768	0	GSE132257NM	CRC without LM	7	7	epithelial_cell	epithelial_cell	epithelial_cell
GSE132257NM_SMC13T.A1.F_GATCAGTAGGATGGAA	SMC13T.A1.F	1268	575	1.10410094637224	37.1451104100946	0	GSE132257NM	CRC without LM	8	8	NK_T_cell	NK_T_cell	NK_T_cell
GSE132257NM_SMC13T.A1.F_GATCAGTCAAGTAGTA	SMC13T.A1.F	2257	1023	2.03810367744794	17.3238812583075	0	GSE132257NM	CRC without LM	1	1	NK_T_cell	NK_T_cell	NK_T_cell
GSE132257NM_SMC13T.A1.F_GATCAGTCAATAACGA	SMC13T.A1.F	1436	631	1.94986072423398	25.9052924791086	0	GSE132257NM	CRC without LM	0	0	NK_T_cell	NK_T_cell	NK_T_cell
GSE132257NM_SMC13T.A1.F_GATCAGTCATTACCTT	SMC13T.A1.F	7399	1788	11.8934991215029	38.5052034058657	0	GSE132257NM	CRC without LM	5	5	epithelial_cell	epithelial_cell	epithelial_cell
GSE132257NM_SMC13T.A1.F_GATCAGTGTATATGAG	SMC13T.A1.F	3103	961	1.03126007089913	41.9593941347083	0	GSE132257NM	CRC without LM	7	7	epithelial_cell	epithelial_cell	epithelial_cell
GSE132257NM_SMC13T.A1.F_GATCAGTGTCTCTCTG	SMC13T.A1.F	5342	1638	1.34780980906028	20.7787345563459	0	GSE132257NM	CRC without LM	18	18	myeloid_cell	myeloid_cell	myeloid_cell
GSE132257NM_SMC13T.A1.F_GATCAGTGTTGATTCG	SMC13T.A1.F	4949	1481	1.73772479288745	32.0670842594464	0	GSE132257NM	CRC without LM	1	1	NK_T_cell	NK_T_cell	NK_T_cell
GSE132257NM_SMC13T.A1.F_GATCGATAGCTAGTCT	SMC13T.A1.F	1938	890	2.0639834881321	29.0505675954592	0	GSE132257NM	CRC without LM	0	0	NK_T_cell	NK_T_cell	NK_T_cell
GSE132257NM_SMC13T.A1.F_GATCGATCACGGTTTA	SMC13T.A1.F	1003	595	4.88534396809571	12.0638085742772	0	GSE132257NM	CRC without LM	14	14	NK_T_cell	NK_T_cell	NK_T_cell
GSE132257NM_SMC13T.A1.F_GATCGATGTCGGCTCA	SMC13T.A1.F	2431	945	2.22130810366105	32.2912381735911	0	GSE132257NM	CRC without LM	2	2	NK_T_cell	NK_T_cell	NK_T_cell
GSE132257NM_SMC13T.A1.F_GATCGATGTTCAGTAC	SMC13T.A1.F	9434	1500	12.1157515369939	48.9188043247827	0	GSE132257NM	CRC without LM	7	7	epithelial_cell	epithelial_cell	epithelial_cell
GSE132257NM_SMC13T.A1.F_GATCGATTCACGCATA	SMC13T.A1.F	13387	2783	4.60147904683648	38.2609994771047	0	GSE132257NM	CRC without LM	5	5	epithelial_cell	epithelial_cell	epithelial_cell
GSE132257NM_SMC13T.A1.F_GATCGCGCATCCGGGT	SMC13T.A1.F	23393	3552	12.234429102723	35.066045398196	0	GSE132257NM	CRC without LM	5	5	epithelial_cell	epithelial_cell	epithelial_cell
GSE132257NM_SMC13T.A1.F_GATCGCGGTTCGTGAT	SMC13T.A1.F	3010	962	2.22591362126246	43.1229235880399	0	GSE132257NM	CRC without LM	2	2	NK_T_cell	NK_T_cell	NK_T_cell
GSE132257NM_SMC13T.A1.F_GATCGCGGTTGGTAAA	SMC13T.A1.F	8009	2177	7.2418529154701	17.3429891372206	0	GSE132257NM	CRC without LM	9	9	myeloid_cell	myeloid_cell	myeloid_cell
GSE132257NM_SMC13T.A1.F_GATCGCGGTTTGACAC	SMC13T.A1.F	8651	571	1.13281701537395	2.03444688475321	0	GSE132257NM	CRC without LM	3	3	plasma_cell	plasma_cell	plasma_cell
GSE132257NM_SMC13T.A1.F_GATCGCGTCCATGCTC	SMC13T.A1.F	2774	1151	5.155010815	24.3330930064888	0	GSE132257NM	CRC without LM	15	15	endothelial_cell	endothelial_cell	endothelial_cell
GSE132257NM_SMC13T.A1.F_GATCGTAAGATAGTCA	SMC13T.A1.F	33228	4151	6.75935957626098	43.3881064162754	0	GSE132257NM	CRC without LM	5	5	epithelial_cell	epithelial_cell	epithelial_cell
GSE132257NM_SMC13T.A1.F_GATCGTAAGCGACGTA	SMC13T.A1.F	9619	1477	5.22923380808816	55.0576983054371	0	GSE132257NM	CRC without LM	7	7	epithelial_cell	epithelial_cell	epithelial_cell
GSE132257NM_SMC13T.A1.F_GATCGTACAACTGGCC	SMC13T.A1.F	17049	3633	6.42266408587014	29.9196433808435	0	GSE132257NM	CRC without LM	5	5	epithelial_cell	epithelial_cell	epithelial_cell
GSE132257NM_SMC13T.A1.F_GATCGTACAGTAACGG	SMC13T.A1.F	1497	689	3.87441549766199	24.4488977955912	0	GSE132257NM	CRC without LM	0	0	NK_T_cell	NK_T_cell	NK_T_cell
GSE132257NM_SMC13T.A1.F_GATCGTACATAGAAAC	SMC13T.A1.F	2531	1116	1.69893322797313	21.6515211378902	0	GSE132257NM	CRC without LM	1	1	NK_T_cell	NK_T_cell	NK_T_cell
GSE132257NM_SMC13T.A1.F_GATCGTACATCTCCCA	SMC13T.A1.F	15039	2999	4.20240707493849	13.0327814349358	0	GSE132257NM	CRC without LM	9	9	myeloid_cell	myeloid_cell	myeloid_cell
GSE132257NM_SMC13T.A1.F_GATCGTAGTCCAGTTA	SMC13T.A1.F	3114	1052	2.3121387283237	30.9890815671163	0	GSE132257NM	CRC without LM	16	16	Mast_cell	Mast_cell	Mast_cell
GSE132257NM_SMC13T.A1.F_GATCGTAGTGAGTGAC	SMC13T.A1.F	17323	2832	15.1705824626219	41.3323327368239	0	GSE132257NM	CRC without LM	5	5	epithelial_cell	epithelial_cell	epithelial_cell
GSE132257NM_SMC13T.A1.F_GATCGTAGTTGAGTTC	SMC13T.A1.F	9370	2616	5.16542155816435	28.5912486659552	0	GSE132257NM	CRC without LM	5	5	epithelial_cell	epithelial_cell	epithelial_cell
GSE132257NM_SMC13T.A1.F_GATCGTATCGAGGTAG	SMC13T.A1.F	29195	4062	3.98698407261517	40.7261517383114	0	GSE132257NM	CRC without LM	5	5	epithelial_cell	epithelial_cell	epithelial_cell
GSE132257NM_SMC13T.A1.F_GATCGTATCTCTGTCG	SMC13T.A1.F	2348	984	3.19420783645656	26.6609880749574	0	GSE132257NM	CRC without LM	1	1	NK_T_cell	NK_T_cell	NK_T_cell
GSE132257NM_SMC13T.A1.F_GATCTAGAGAGTCTGG	SMC13T.A1.F	5205	1560	3.47742555235351	20.2497598463016	0	GSE132257NM	CRC without LM	9	9	myeloid_cell	myeloid_cell	myeloid_cell
GSE132257NM_SMC13T.A1.F_GATCTAGAGTTACGGG	SMC13T.A1.F	2582	1089	3.17583268783888	26.3749031758327	0	GSE132257NM	CRC without LM	1	1	NK_T_cell	NK_T_cell	NK_T_cell
GSE132257NM_SMC13T.A1.F_GATCTAGGTAATAGCA	SMC13T.A1.F	1523	701	3.02035456336179	28.0367695338148	0	GSE132257NM	CRC without LM	0	0	NK_T_cell	NK_T_cell	NK_T_cell
GSE132257NM_SMC13T.A1.F_GATCTAGTCAACGCTA	SMC13T.A1.F	1082	344	4.62107208872458	56.9316081330869	0	GSE132257NM	CRC without LM	7	7	epithelial_cell	epithelial_cell	epithelial_cell
GSE132257NM_SMC13T.A1.F_GATCTAGTCCCTGACT	SMC13T.A1.F	12707	2049	9.00291178090816	52.3569685999843	0	GSE132257NM	CRC without LM	7	7	epithelial_cell	epithelial_cell	epithelial_cell
GSE132257NM_SMC13T.A1.F_GATCTAGTCGTCCAGG	SMC13T.A1.F	1743	833	3.78657487091222	23.8095238095238	0	GSE132257NM	CRC without LM	0	0	NK_T_cell	NK_T_cell	NK_T_cell
GSE132257NM_SMC13T.A1.F_GATGAAAAGAGACGAA	SMC13T.A1.F	2257	936	4.56357997341604	27.3814798404962	0	GSE132257NM	CRC without LM	0	0	NK_T_cell	NK_T_cell	NK_T_cell
GSE132257NM_SMC13T.A1.F_GATGAAAAGCGCTTAT	SMC13T.A1.F	2485	909	8.65191146881288	24.0643863179074	0	GSE132257NM	CRC without LM	11	11	myeloid_cell	myeloid_cell	myeloid_cell
GSE132257NM_SMC13T.A1.F_GATGAAAAGTATCTCG	SMC13T.A1.F	13344	2964	4.09172661870504	13.9763189448441	0	GSE132257NM	CRC without LM	9	9	myeloid_cell	myeloid_cell	myeloid_cell
GSE132257NM_SMC13T.A1.F_GATGAAACAGCTTCGG	SMC13T.A1.F	3021	1007	2.38331678252234	37.9013571665012	0	GSE132257NM	CRC without LM	13	13	epithelial_cell	epithelial_cell	epithelial_cell
GSE132257NM_SMC13T.A1.F_GATGAAAGTCTTTCAT	SMC13T.A1.F	7843	1913	18.7173275532322	31.6333035828127	0	GSE132257NM	CRC without LM	5	5	epithelial_cell	epithelial_cell	epithelial_cell
GSE132257NM_SMC13T.A1.F_GATGAAAGTGTCGCTG	SMC13T.A1.F	1458	607	4.25240054869685	34.2935528120713	0	GSE132257NM	CRC without LM	2	2	NK_T_cell	NK_T_cell	NK_T_cell
GSE132257NM_SMC13T.A1.F_GATGAGGGTCATGCCG	SMC13T.A1.F	11868	2316	6.54701718907988	21.6464442197506	0	GSE132257NM	CRC without LM	9	9	myeloid_cell	myeloid_cell	myeloid_cell
GSE132257NM_SMC13T.A1.F_GATGAGGTCGGAAACG	SMC13T.A1.F	10735	2020	2.20773171867722	26.1760596180717	0	GSE132257NM	CRC without LM	18	18	myeloid_cell	myeloid_cell	myeloid_cell
GSE132257NM_SMC13T.A1.F_GATGAGGTCTCTGAGA	SMC13T.A1.F	4063	1157	2.85503322667979	26.3106079251784	0	GSE132257NM	CRC without LM	9	9	myeloid_cell	myeloid_cell	myeloid_cell
GSE132257NM_SMC13T.A1.F_GATGCTACACCCAGTG	SMC13T.A1.F	2441	896	6.0221220811143	33.9614911921344	0	GSE132257NM	CRC without LM	0	0	NK_T_cell	NK_T_cell	NK_T_cell
GSE132257NM_SMC13T.A1.F_GATGCTAGTAGGACAC	SMC13T.A1.F	21177	3556	5.01015252396468	33.5033290834396	0	GSE132257NM	CRC without LM	5	5	epithelial_cell	epithelial_cell	epithelial_cell
GSE132257NM_SMC13T.A1.F_GATGCTATCGCTAGCG	SMC13T.A1.F	15245	2939	6.88094457199082	32.1613643817645	0.00655952771400459	GSE132257NM	CRC without LM	5	5	epithelial_cell	epithelial_cell	epithelial_cell
GSE132257NM_SMC13T.A1.F_GATTCAGGTGCAACGA	SMC13T.A1.F	33741	4555	7.11004415992413	35.3812868616816	0	GSE132257NM	CRC without LM	5	5	epithelial_cell	epithelial_cell	epithelial_cell
GSE132257NM_SMC13T.A1.F_GCAAACTAGCGCCTCA	SMC13T.A1.F	13523	3194	7.96420912519411	24.4324484212083	0	GSE132257NM	CRC without LM	5	5	epithelial_cell	epithelial_cell	epithelial_cell
GSE132257NM_SMC13T.A1.F_GCAAACTAGGCTCAGA	SMC13T.A1.F	1972	744	6.99797160243408	23.5294117647059	0	GSE132257NM	CRC without LM	4	4	B_cell	B_cell	B_cell
GSE132257NM_SMC13T.A1.F_GCAAACTCAATAAGCA	SMC13T.A1.F	13210	2905	1.33232399697199	11.8092354277063	0	GSE132257NM	CRC without LM	9	9	myeloid_cell	myeloid_cell	myeloid_cell
GSE132257NM_SMC13T.A1.F_GCAAACTCACACCGCA	SMC13T.A1.F	21669	3678	5.73630532096543	41.1001892103927	0	GSE132257NM	CRC without LM	5	5	epithelial_cell	epithelial_cell	epithelial_cell
GSE132257NM_SMC13T.A1.F_GCAAACTCACGACGAA	SMC13T.A1.F	1593	721	3.82925298179535	28.8763339610797	0	GSE132257NM	CRC without LM	0	0	NK_T_cell	NK_T_cell	NK_T_cell
GSE132257NM_SMC13T.A1.F_GCAAACTCAGGGTACA	SMC13T.A1.F	34320	4121	5.23601398601399	40.7255244755245	0	GSE132257NM	CRC without LM	5	5	epithelial_cell	epithelial_cell	epithelial_cell
GSE132257NM_SMC13T.A1.F_GCAAACTGTCCCGACA	SMC13T.A1.F	28935	4047	6.62865042336271	42.3984793502678	0	GSE132257NM	CRC without LM	5	5	epithelial_cell	epithelial_cell	epithelial_cell
GSE132257NM_SMC13T.A1.F_GCAATCAAGATGTAAC	SMC13T.A1.F	3794	984	3.24196099103848	48.5239852398524	0	GSE132257NM	CRC without LM	2	2	NK_T_cell	NK_T_cell	NK_T_cell
GSE132257NM_SMC13T.A1.F_GCAATCAAGTTATCGC	SMC13T.A1.F	2825	968	2.58407079646018	36.6017699115044	0	GSE132257NM	CRC without LM	2	2	NK_T_cell	NK_T_cell	NK_T_cell
GSE132257NM_SMC13T.A1.F_GCAATCACACGAAAGC	SMC13T.A1.F	1644	772	3.7712895377129	22.323600973236	0	GSE132257NM	CRC without LM	0	0	NK_T_cell	NK_T_cell	NK_T_cell
GSE132257NM_SMC13T.A1.F_GCAATCACATTAGCCA	SMC13T.A1.F	22645	3327	10.2053433429013	41.0951644954736	0	GSE132257NM	CRC without LM	5	5	epithelial_cell	epithelial_cell	epithelial_cell
GSE132257NM_SMC13T.A1.F_GCAATCACATTGAGCT	SMC13T.A1.F	4916	1655	3.966639544	25.1627339300244	0	GSE132257NM	CRC without LM	1	1	NK_T_cell	NK_T_cell	NK_T_cell
GSE132257NM_SMC13T.A1.F_GCAATCAGTCCATGAT	SMC13T.A1.F	6161	1673	6.71968836227885	36.7959746794352	0	GSE132257NM	CRC without LM	5	5	epithelial_cell	epithelial_cell	epithelial_cell
GSE132257NM_SMC13T.A1.F_GCAATCAGTCGCATCG	SMC13T.A1.F	2698	936	2.33506300963677	40.3261675315048	0	GSE132257NM	CRC without LM	4	4	B_cell	B_cell	B_cell
GSE132257NM_SMC13T.A1.F_GCAATCAGTCTTGATG	SMC13T.A1.F	1716	692	7.98368298368298	30.5944055944056	0	GSE132257NM	CRC without LM	2	2	NK_T_cell	NK_T_cell	NK_T_cell
GSE132257NM_SMC13T.A1.F_GCAATCAGTTTAGGAA	SMC13T.A1.F	2612	1095	1.99081163859112	23.8897396630934	0	GSE132257NM	CRC without LM	1	1	NK_T_cell	NK_T_cell	NK_T_cell
GSE132257NM_SMC13T.A1.F_GCACATAAGCGTTTAC	SMC13T.A1.F	18868	1581	0.821496714013144	7.34577061691753	0.0158999364002544	GSE132257NM	CRC without LM	6	6	plasma_cell	plasma_cell	plasma_cell
GSE132257NM_SMC13T.A1.F_GCACATAAGTCTTGCA	SMC13T.A1.F	2818	1194	4.75514549325763	13.2008516678495	0	GSE132257NM	CRC without LM	1	1	NK_T_cell	NK_T_cell	NK_T_cell
GSE132257NM_SMC13T.A1.F_GCACATACAGATCTGT	SMC13T.A1.F	2794	1066	3.57909806728704	29.4201861130995	0	GSE132257NM	CRC without LM	0	0	NK_T_cell	NK_T_cell	NK_T_cell
GSE132257NM_SMC13T.A1.F_GCACTCTCAATGGTCT	SMC13T.A1.F	21376	3176	1.61395958083832	17.5477170658683	0	GSE132257NM	CRC without LM	21	21	plasma_cell	plasma_cell	plasma_cell
GSE132257NM_SMC13T.A1.F_GCACTCTCACATCTTT	SMC13T.A1.F	14933	3146	2.94649434139155	19.4066831848925	0	GSE132257NM	CRC without LM	9	9	myeloid_cell	myeloid_cell	myeloid_cell
GSE132257NM_SMC13T.A1.F_GCACTCTCACCAACCG	SMC13T.A1.F	20085	3836	4.02290266367936	30.5053522529251	0	GSE132257NM	CRC without LM	5	5	epithelial_cell	epithelial_cell	epithelial_cell
GSE132257NM_SMC13T.A1.F_GCACTCTGTTAGTGGG	SMC13T.A1.F	2637	903	2.88206295032234	40.1971937808115	0	GSE132257NM	CRC without LM	0	0	NK_T_cell	NK_T_cell	NK_T_cell
GSE132257NM_SMC13T.A1.F_GCACTCTGTTCCACGG	SMC13T.A1.F	2531	739	3.04227578032398	50.2568154879494	0	GSE132257NM	CRC without LM	2	2	NK_T_cell	NK_T_cell	NK_T_cell
GSE132257NM_SMC13T.A1.F_GCAGCCACACTTACGA	SMC13T.A1.F	1958	788	3.52400408580184	23.7487231869254	0	GSE132257NM	CRC without LM	0	0	NK_T_cell	NK_T_cell	NK_T_cell
GSE132257NM_SMC13T.A1.F_GCAGCCACAGGATCGA	SMC13T.A1.F	1599	765	2.31394621638524	23.8899312070044	0	GSE132257NM	CRC without LM	0	0	NK_T_cell	NK_T_cell	NK_T_cell
GSE132257NM_SMC13T.A1.F_GCAGCCATCCACTCCA	SMC13T.A1.F	1585	660	3.47003154574132	26.9400630914827	0	GSE132257NM	CRC without LM	2	2	NK_T_cell	NK_T_cell	NK_T_cell
GSE132257NM_SMC13T.A1.F_GCAGCCATCGGAGGTA	SMC13T.A1.F	29449	4193	13.908791469999	35.0300519542259	0	GSE132257NM	CRC without LM	5	5	epithelial_cell	epithelial_cell	epithelial_cell
GSE132257NM_SMC13T.A1.F_GCAGCCATCTGAGTGT	SMC13T.A1.F	14045	3334	1.9935920256319	18.9960840156639	0	GSE132257NM	CRC without LM	5	5	epithelial_cell	epithelial_cell	epithelial_cell
GSE132257NM_SMC13T.A1.F_GCAGTTAAGAAGGCCT	SMC13T.A1.F	11670	1963	10.0771208226221	47.9520137103685	0	GSE132257NM	CRC without LM	7	7	epithelial_cell	epithelial_cell	epithelial_cell
GSE132257NM_SMC13T.A1.F_GCAGTTAAGCTTCGCG	SMC13T.A1.F	13640	2951	4.86803519061584	13.1451612903226	0	GSE132257NM	CRC without LM	9	9	myeloid_cell	myeloid_cell	myeloid_cell
GSE132257NM_SMC13T.A1.F_GCAGTTACAATAACGA	SMC13T.A1.F	2054	614	3.21324245374878	46.6893865628043	0	GSE132257NM	CRC without LM	4	4	B_cell	B_cell	B_cell
GSE132257NM_SMC13T.A1.F_GCAGTTACATACAGCT	SMC13T.A1.F	25864	4152	4.79430869161769	35.5977420352614	0	GSE132257NM	CRC without LM	5	5	epithelial_cell	epithelial_cell	epithelial_cell
GSE132257NM_SMC13T.A1.F_GCAGTTAGTAGAAAGG	SMC13T.A1.F	1924	804	4.57380457380457	30.1975051975052	0	GSE132257NM	CRC without LM	0	0	NK_T_cell	NK_T_cell	NK_T_cell
GSE132257NM_SMC13T.A1.F_GCAGTTAGTCTCACCT	SMC13T.A1.F	23633	1751	1.332881987	9.37671899462616	0	GSE132257NM	CRC without LM	3	3	plasma_cell	plasma_cell	plasma_cell
GSE132257NM_SMC13T.A1.F_GCAGTTATCCGAGCCA	SMC13T.A1.F	7560	2284	2.36772486772487	17.6455026455026	0	GSE132257NM	CRC without LM	14	14	NK_T_cell	NK_T_cell	NK_T_cell
GSE132257NM_SMC13T.A1.F_GCAGTTATCGCAAGCC	SMC13T.A1.F	1646	737	2.55164034021871	27.9465370595383	0	GSE132257NM	CRC without LM	0	0	NK_T_cell	NK_T_cell	NK_T_cell
GSE132257NM_SMC13T.A1.F_GCAGTTATCTGGTGTA	SMC13T.A1.F	2889	825	3.25372101073036	44.202146071305	0	GSE132257NM	CRC without LM	2	2	NK_T_cell	NK_T_cell	NK_T_cell
GSE132257NM_SMC13T.A1.F_GCATACACACTGTGTA	SMC13T.A1.F	2791	894	3.04550340379792	37.835901110713	0	GSE132257NM	CRC without LM	2	2	NK_T_cell	NK_T_cell	NK_T_cell
GSE132257NM_SMC13T.A1.F_GCATACAGTACCGGCT	SMC13T.A1.F	2993	1309	2.10491146007351	21.3832275309054	0	GSE132257NM	CRC without LM	1	1	NK_T_cell	NK_T_cell	NK_T_cell
GSE132257NM_SMC13T.A1.F_GCATACAGTGGTACAG	SMC13T.A1.F	23629	3817	8.9381691988658	37.4201193448728	0	GSE132257NM	CRC without LM	5	5	epithelial_cell	epithelial_cell	epithelial_cell
GSE132257NM_SMC13T.A1.F_GCATACAGTTAGTGGG	SMC13T.A1.F	1957	946	2.45273377618804	20.4905467552376	0	GSE132257NM	CRC without LM	1	1	NK_T_cell	NK_T_cell	NK_T_cell
GSE132257NM_SMC13T.A1.F_GCATACAGTTTCCACC	SMC13T.A1.F	1920	780	2.39583333333333	34.0625	0	GSE132257NM	CRC without LM	2	2	NK_T_cell	NK_T_cell	NK_T_cell
GSE132257NM_SMC13T.A1.F_GCATACATCATAAAGG	SMC13T.A1.F	1756	805	2.10706150341686	24.0888382687927	0	GSE132257NM	CRC without LM	2	2	NK_T_cell	NK_T_cell	NK_T_cell
GSE132257NM_SMC13T.A1.F_GCATACATCTCGTATT	SMC13T.A1.F	19906	3607	9.37405807294283	33.989751833618	0	GSE132257NM	CRC without LM	5	5	epithelial_cell	epithelial_cell	epithelial_cell
GSE132257NM_SMC13T.A1.F_GCATGATAGACTCGGA	SMC13T.A1.F	1983	822	3.32829046898638	29.2990418557741	0	GSE132257NM	CRC without LM	2	2	NK_T_cell	NK_T_cell	NK_T_cell
GSE132257NM_SMC13T.A1.F_GCATGATCACGCGAAA	SMC13T.A1.F	1727	774	2.43196294151708	24.8986682107701	0	GSE132257NM	CRC without LM	0	0	NK_T_cell	NK_T_cell	NK_T_cell
GSE132257NM_SMC13T.A1.F_GCATGATCAGTAAGCG	SMC13T.A1.F	1900	741	6.10526315789474	39	0	GSE132257NM	CRC without LM	2	2	NK_T_cell	NK_T_cell	NK_T_cell
GSE132257NM_SMC13T.A1.F_GCATGATTCAGCATGT	SMC13T.A1.F	2515	802	3.49900596421471	42.1868787276342	0	GSE132257NM	CRC without LM	2	2	NK_T_cell	NK_T_cell	NK_T_cell
GSE132257NM_SMC13T.A1.F_GCATGATTCGCGCCAA	SMC13T.A1.F	2478	1033	1.9774011299435	29.1767554479419	0	GSE132257NM	CRC without LM	1	1	NK_T_cell	NK_T_cell	NK_T_cell
GSE132257NM_SMC13T.A1.F_GCATGCGCAAGCCGCT	SMC13T.A1.F	5138	1645	4.67107824056053	12.0474892954457	0	GSE132257NM	CRC without LM	9	9	myeloid_cell	myeloid_cell	myeloid_cell
GSE132257NM_SMC13T.A1.F_GCATGCGGTTGGAGGT	SMC13T.A1.F	4003	1423	4.34673994504122	30.7269547839121	0	GSE132257NM	CRC without LM	1	1	NK_T_cell	NK_T_cell	NK_T_cell
GSE132257NM_SMC13T.A1.F_GCATGCGTCATGCATG	SMC13T.A1.F	2144	1023	1.91231343283582	21.2686567164179	0	GSE132257NM	CRC without LM	1	1	NK_T_cell	NK_T_cell	NK_T_cell
GSE132257NM_SMC13T.A1.F_GCATGCGTCCTTGACC	SMC13T.A1.F	10065	2452	9.80625931445604	18.0725285643318	0	GSE132257NM	CRC without LM	5	5	epithelial_cell	epithelial_cell	epithelial_cell
GSE132257NM_SMC13T.A1.F_GCATGTAAGAATGTGT	SMC13T.A1.F	2727	845	4.21708837550422	44.2244224422442	0	GSE132257NM	CRC without LM	0	0	NK_T_cell	NK_T_cell	NK_T_cell
GSE132257NM_SMC13T.A1.F_GCATGTAAGAGTACAT	SMC13T.A1.F	2636	1140	1.85887708649469	23.7101669195751	0	GSE132257NM	CRC without LM	1	1	NK_T_cell	NK_T_cell	NK_T_cell
GSE132257NM_SMC13T.A1.F_GCATGTAAGGGATCTG	SMC13T.A1.F	5509	1559	1.85151570157923	31.7298965329461	0	GSE132257NM	CRC without LM	18	18	myeloid_cell	myeloid_cell	myeloid_cell
GSE132257NM_SMC13T.A1.F_GCATGTAGTAAGTGTA	SMC13T.A1.F	2996	873	3.80507343124166	47.1628838451268	0	GSE132257NM	CRC without LM	2	2	NK_T_cell	NK_T_cell	NK_T_cell
GSE132257NM_SMC13T.A1.F_GCATGTATCAACACGT	SMC13T.A1.F	3145	1133	2.25755166931638	21.939586645469	0	GSE132257NM	CRC without LM	1	1	NK_T_cell	NK_T_cell	NK_T_cell
GSE132257NM_SMC13T.A1.F_GCATGTATCAGTACGT	SMC13T.A1.F	5167	1777	3.2514031352816	23.0501257983356	0	GSE132257NM	CRC without LM	1	1	NK_T_cell	NK_T_cell	NK_T_cell
GSE132257NM_SMC13T.A1.F_GCATGTATCTCGCATC	SMC13T.A1.F	4856	1428	3.52141680395387	34.8228995057661	0	GSE132257NM	CRC without LM	16	16	Mast_cell	Mast_cell	Mast_cell
GSE132257NM_SMC13T.A1.F_GCCAAATAGGCTAGGT	SMC13T.A1.F	4950	1486	3.43434343434343	32.8282828282828	0	GSE132257NM	CRC without LM	1	1	NK_T_cell	NK_T_cell	NK_T_cell
GSE132257NM_SMC13T.A1.F_GCCAAATCATCGGACC	SMC13T.A1.F	1674	795	1.4336917562724	27.3596176821983	0	GSE132257NM	CRC without LM	1	1	NK_T_cell	NK_T_cell	NK_T_cell
GSE132257NM_SMC13T.A1.F_GCCAAATGTATGAATG	SMC13T.A1.F	5209	337	0.479938567863313	6.69994240737186	0	GSE132257NM	CRC without LM	3	3	plasma_cell	plasma_cell	plasma_cell
GSE132257NM_SMC13T.A1.F_GCCAAATGTGACTACT	SMC13T.A1.F	17424	2934	9.80831037649219	34.263085399449	0	GSE132257NM	CRC without LM	12	12	epithelial_cell	epithelial_cell	epithelial_cell
GSE132257NM_SMC13T.A1.F_GCCAAATGTTATGCGT	SMC13T.A1.F	1486	371	9.69044414535666	7.20053835800808	0	GSE132257NM	CRC without LM	3	3	plasma_cell	plasma_cell	plasma_cell
GSE132257NM_SMC13T.A1.F_GCCTCTAAGAGGTTGC	SMC13T.A1.F	2562	686	2.53708040593287	52.0296643247463	0	GSE132257NM	CRC without LM	2	2	NK_T_cell	NK_T_cell	NK_T_cell
GSE132257NM_SMC13T.A1.F_GCCTCTACAATGGATA	SMC13T.A1.F	1484	470	2.49326145552561	55.1212938005391	0	GSE132257NM	CRC without LM	7	7	epithelial_cell	epithelial_cell	epithelial_cell
GSE132257NM_SMC13T.A1.F_GCCTCTACAGCTGTTA	SMC13T.A1.F	1254	548	1.35566188197767	31.4194577352472	0	GSE132257NM	CRC without LM	2	2	NK_T_cell	NK_T_cell	NK_T_cell
GSE132257NM_SMC13T.A1.F_GCCTCTACAGGACGTA	SMC13T.A1.F	1184	647	2.02702702702703	21.1993243243243	0	GSE132257NM	CRC without LM	0	0	NK_T_cell	NK_T_cell	NK_T_cell
GSE132257NM_SMC13T.A1.F_GCCTCTACATCCAACA	SMC13T.A1.F	19573	3430	9.9882491186839	37.1736575895366	0	GSE132257NM	CRC without LM	13	13	epithelial_cell	epithelial_cell	epithelial_cell
GSE132257NM_SMC13T.A1.F_GCCTCTAGTAAATGTG	SMC13T.A1.F	3342	1336	0.957510472770796	26.2417713943746	0	GSE132257NM	CRC without LM	1	1	NK_T_cell	NK_T_cell	NK_T_cell
GSE132257NM_SMC13T.A1.F_GCCTCTAGTCAGAATA	SMC13T.A1.F	3128	1260	3.93222506393862	20.1406649616368	0	GSE132257NM	CRC without LM	1	1	NK_T_cell	NK_T_cell	NK_T_cell
GSE132257NM_SMC13T.A1.F_GCCTCTAGTTTACTCT	SMC13T.A1.F	7087	1604	3.55580640609567	32.3550162268943	0	GSE132257NM	CRC without LM	11	11	myeloid_cell	myeloid_cell	myeloid_cell
GSE132257NM_SMC13T.A1.F_GCCTCTATCAACCAAC	SMC13T.A1.F	2741	788	2.73622765414082	50.3465888361912	0	GSE132257NM	CRC without LM	0	0	NK_T_cell	NK_T_cell	NK_T_cell
GSE132257NM_SMC13T.A1.F_GCCTCTATCCCATTTA	SMC13T.A1.F	1330	660	3.68421052631579	21.9548872180451	0	GSE132257NM	CRC without LM	0	0	NK_T_cell	NK_T_cell	NK_T_cell
GSE132257NM_SMC13T.A1.F_GCCTCTATCTTAGAGC	SMC13T.A1.F	2975	1138	3.42857142857143	33.781512605042	0	GSE132257NM	CRC without LM	0	0	NK_T_cell	NK_T_cell	NK_T_cell
GSE132257NM_SMC13T.A1.F_GCGACCAAGATCGATA	SMC13T.A1.F	11807	2688	7.65647497247396	14.6353857880918	0	GSE132257NM	CRC without LM	9	9	myeloid_cell	myeloid_cell	myeloid_cell
GSE132257NM_SMC13T.A1.F_GCGACCAAGCTCCCAG	SMC13T.A1.F	16937	3264	3.84365590128122	15.4513786384838	0	GSE132257NM	CRC without LM	9	9	myeloid_cell	myeloid_cell	myeloid_cell
GSE132257NM_SMC13T.A1.F_GCGACCAGTCTAGCGC	SMC13T.A1.F	2312	690	5.49307958477509	40.8304498269896	0	GSE132257NM	CRC without LM	0	0	NK_T_cell	NK_T_cell	NK_T_cell
GSE132257NM_SMC13T.A1.F_GCGACCATCACCATAG	SMC13T.A1.F	2154	900	3.85329619312906	24.0482822655525	0	GSE132257NM	CRC without LM	0	0	NK_T_cell	NK_T_cell	NK_T_cell
GSE132257NM_SMC13T.A1.F_GCGACCATCCAATGGT	SMC13T.A1.F	23732	3559	16.8675206472274	37.4515422214731	0	GSE132257NM	CRC without LM	13	13	epithelial_cell	epithelial_cell	epithelial_cell
GSE132257NM_SMC13T.A1.F_GCGACCATCTCAAACG	SMC13T.A1.F	17627	2897	8.35082543824814	39.4848811482385	0	GSE132257NM	CRC without LM	5	5	epithelial_cell	epithelial_cell	epithelial_cell
GSE132257NM_SMC13T.A1.F_GCGAGAAAGCGCTCCA	SMC13T.A1.F	2818	851	3.1582682753726	43.3640880056778	0	GSE132257NM	CRC without LM	8	8	NK_T_cell	NK_T_cell	NK_T_cell
GSE132257NM_SMC13T.A1.F_GCGAGAAAGCTTCGCG	SMC13T.A1.F	6554	2181	2.82270369240159	24.5041196216051	0	GSE132257NM	CRC without LM	1	1	NK_T_cell	NK_T_cell	NK_T_cell
GSE132257NM_SMC13T.A1.F_GCGAGAACATCGATGT	SMC13T.A1.F	27066	3488	6.82775437818665	45.8139363038499	0	GSE132257NM	CRC without LM	5	5	epithelial_cell	epithelial_cell	epithelial_cell
GSE132257NM_SMC13T.A1.F_GCGAGAAGTAAACACA	SMC13T.A1.F	11846	3014	2.86172547695425	26.3970960661827	0	GSE132257NM	CRC without LM	14	14	NK_T_cell	NK_T_cell	NK_T_cell
GSE132257NM_SMC13T.A1.F_GCGAGAATCCTGCAGG	SMC13T.A1.F	2217	991	1.21786197564276	23.5904375281912	0	GSE132257NM	CRC without LM	1	1	NK_T_cell	NK_T_cell	NK_T_cell
GSE132257NM_SMC13T.A1.F_GCGAGAATCGGCTACG	SMC13T.A1.F	2286	1006	2.36220472440945	20.7786526684164	0	GSE132257NM	CRC without LM	0	0	NK_T_cell	NK_T_cell	NK_T_cell
GSE132257NM_SMC13T.A1.F_GCGAGAATCGTACCGG	SMC13T.A1.F	20873	3650	7.31567096248742	31.3898337565276	0	GSE132257NM	CRC without LM	5	5	epithelial_cell	epithelial_cell	epithelial_cell
GSE132257NM_SMC13T.A1.F_GCGAGAATCTTGTATC	SMC13T.A1.F	18109	3276	10.0060743276824	37.837539345077	0	GSE132257NM	CRC without LM	13	13	epithelial_cell	epithelial_cell	epithelial_cell
GSE132257NM_SMC13T.A1.F_GCGCAACAGGAGCGTT	SMC13T.A1.F	9032	2434	10.4295837023915	31.1558901682905	0	GSE132257NM	CRC without LM	13	13	epithelial_cell	epithelial_cell	epithelial_cell
GSE132257NM_SMC13T.A1.F_GCGCAACTCCAAACTG	SMC13T.A1.F	4127	1431	2.59268233583717	25.4179791616186	0	GSE132257NM	CRC without LM	1	1	NK_T_cell	NK_T_cell	NK_T_cell
GSE132257NM_SMC13T.A1.F_GCGCAACTCCTTTCGG	SMC13T.A1.F	2544	956	2.7122641509434	26.4150943396226	0	GSE132257NM	CRC without LM	0	0	NK_T_cell	NK_T_cell	NK_T_cell
GSE132257NM_SMC13T.A1.F_GCGCAACTCTAAGCCA	SMC13T.A1.F	2507	862	3.19106501794974	39.7287594734743	0	GSE132257NM	CRC without LM	2	2	NK_T_cell	NK_T_cell	NK_T_cell
GSE132257NM_SMC13T.A1.F_GCGCAGTAGCCGATTT	SMC13T.A1.F	3196	1105	1.93992490613267	35.9511889862328	0	GSE132257NM	CRC without LM	0	0	NK_T_cell	NK_T_cell	NK_T_cell
GSE132257NM_SMC13T.A1.F_GCGCAGTAGTAGGTGC	SMC13T.A1.F	5527	2084	2.02641577709426	19.8480188167179	0	GSE132257NM	CRC without LM	1	1	NK_T_cell	NK_T_cell	NK_T_cell
GSE132257NM_SMC13T.A1.F_GCGCAGTCACTAAGTC	SMC13T.A1.F	2189	775	3.92873458200091	38.0995888533577	0	GSE132257NM	CRC without LM	4	4	B_cell	B_cell	B_cell
GSE132257NM_SMC13T.A1.F_GCGCAGTCAGTTCATG	SMC13T.A1.F	27092	1500	0.572124612431714	6.20109257345342	0	GSE132257NM	CRC without LM	3	3	plasma_cell	plasma_cell	plasma_cell
GSE132257NM_SMC13T.A1.F_GCGCAGTCATGCTGGC	SMC13T.A1.F	18688	3351	8.12821061643836	41.9841609589041	0	GSE132257NM	CRC without LM	5	5	epithelial_cell	epithelial_cell	epithelial_cell
GSE132257NM_SMC13T.A1.F_GCGCAGTGTTCATGGT	SMC13T.A1.F	2076	525	2.11946050096339	60.645472061657	0	GSE132257NM	CRC without LM	7	7	epithelial_cell	epithelial_cell	epithelial_cell
GSE132257NM_SMC13T.A1.F_GCGCCAAAGCCACTAT	SMC13T.A1.F	15799	2650	4.5382619153111	43.907842268498	0	GSE132257NM	CRC without LM	5	5	epithelial_cell	epithelial_cell	epithelial_cell
GSE132257NM_SMC13T.A1.F_GCGCCAAAGGTACTCT	SMC13T.A1.F	2210	847	2.0814479638009	32.7601809954751	0	GSE132257NM	CRC without LM	0	0	NK_T_cell	NK_T_cell	NK_T_cell
GSE132257NM_SMC13T.A1.F_GCGCCAACAAAGAATC	SMC13T.A1.F	1960	891	1.68367346938776	23.265306122449	0	GSE132257NM	CRC without LM	0	0	NK_T_cell	NK_T_cell	NK_T_cell
GSE132257NM_SMC13T.A1.F_GCGCCAAGTACATGTC	SMC13T.A1.F	2275	867	2.85714285714286	28.7472527472527	0	GSE132257NM	CRC without LM	0	0	NK_T_cell	NK_T_cell	NK_T_cell
GSE132257NM_SMC13T.A1.F_GCGCCAAGTCATTAGC	SMC13T.A1.F	14582	2393	11.9873817	34.3025648059251	0	GSE132257NM	CRC without LM	12	12	epithelial_cell	epithelial_cell	epithelial_cell
GSE132257NM_SMC13T.A1.F_GCGCCAATCTCGCATC	SMC13T.A1.F	25435	3968	7.01395714566542	34.7434637310792	0	GSE132257NM	CRC without LM	5	5	epithelial_cell	epithelial_cell	epithelial_cell
GSE132257NM_SMC13T.A1.F_GCGCGATAGACGCACA	SMC13T.A1.F	11698	2481	8.59121217302103	37.9979483672423	0	GSE132257NM	CRC without LM	5	5	epithelial_cell	epithelial_cell	epithelial_cell
GSE132257NM_SMC13T.A1.F_GCGCGATCAAGACGTG	SMC13T.A1.F	11371	2378	4.70495119162783	17.4039222583766	0	GSE132257NM	CRC without LM	9	9	myeloid_cell	myeloid_cell	myeloid_cell
GSE132257NM_SMC13T.A1.F_GCGCGATCAATCGAAA	SMC13T.A1.F	2248	934	1.33451957295374	25	0	GSE132257NM	CRC without LM	1	1	NK_T_cell	NK_T_cell	NK_T_cell
GSE132257NM_SMC13T.A1.F_GCGCGATCACCCATTC	SMC13T.A1.F	26006	3509	5.68714911943398	48.37729755	0	GSE132257NM	CRC without LM	5	5	epithelial_cell	epithelial_cell	epithelial_cell
GSE132257NM_SMC13T.A1.F_GCGCGATCACTGCCAG	SMC13T.A1.F	3508	1348	2.96465222348917	31.1288483466363	0	GSE132257NM	CRC without LM	1	1	NK_T_cell	NK_T_cell	NK_T_cell
GSE132257NM_SMC13T.A1.F_GCGCGATTCAACACCA	SMC13T.A1.F	2469	811	1.62008910490077	37.7480761441879	0	GSE132257NM	CRC without LM	0	0	NK_T_cell	NK_T_cell	NK_T_cell
GSE132257NM_SMC13T.A1.F_GCGCGATTCACATGCA	SMC13T.A1.F	1729	811	4.74262579525737	29.6703296703297	0	GSE132257NM	CRC without LM	0	0	NK_T_cell	NK_T_cell	NK_T_cell
GSE132257NM_SMC13T.A1.F_GCGCGATTCCTTTCTC	SMC13T.A1.F	3114	923	3.30764290301863	43.2241490044958	0	GSE132257NM	CRC without LM	4	4	B_cell	B_cell	B_cell
GSE132257NM_SMC13T.A1.F_GCGGGTTAGACCCACC	SMC13T.A1.F	2429	1082	2.67599835323178	22.478386167147	0	GSE132257NM	CRC without LM	1	1	NK_T_cell	NK_T_cell	NK_T_cell
GSE132257NM_SMC13T.A1.F_GCGGGTTAGTTGAGTA	SMC13T.A1.F	21491	3315	4.58331394537248	45.2515006281699	0	GSE132257NM	CRC without LM	5	5	epithelial_cell	epithelial_cell	epithelial_cell
GSE132257NM_SMC13T.A1.F_GCGGGTTCATCGGAAG	SMC13T.A1.F	1567	737	4.21186981493299	27.6324186343331	0	GSE132257NM	CRC without LM	2	2	NK_T_cell	NK_T_cell	NK_T_cell
GSE132257NM_SMC13T.A1.F_GCGGGTTGTCTTCAAG	SMC13T.A1.F	31761	4267	5.88142690721325	39.8444633355373	0	GSE132257NM	CRC without LM	5	5	epithelial_cell	epithelial_cell	epithelial_cell
GSE132257NM_SMC13T.A1.F_GCGGGTTTCAACACGT	SMC13T.A1.F	2692	1078	3.93759286775631	27.6002971768202	0	GSE132257NM	CRC without LM	10	10	CAF	CAF	iCAF
GSE132257NM_SMC13T.A1.F_GCGGGTTTCTGCAGTA	SMC13T.A1.F	27545	4174	6.08821927754583	37.5639862043928	0	GSE132257NM	CRC without LM	5	5	epithelial_cell	epithelial_cell	epithelial_cell
GSE132257NM_SMC13T.A1.F_GCTCCTAAGCCGATTT	SMC13T.A1.F	1580	623	1.32911392405063	26.5822784810127	0	GSE132257NM	CRC without LM	2	2	NK_T_cell	NK_T_cell	NK_T_cell
GSE132257NM_SMC13T.A1.F_GCTCCTAAGGAATTAC	SMC13T.A1.F	23503	3604	6.909756201	35.7656469386887	0.00425477598604434	GSE132257NM	CRC without LM	5	5	epithelial_cell	epithelial_cell	epithelial_cell
GSE132257NM_SMC13T.A1.F_GCTCCTACAGTCGTGC	SMC13T.A1.F	2542	902	2.08497246262785	37.8048780487805	0	GSE132257NM	CRC without LM	2	2	NK_T_cell	NK_T_cell	NK_T_cell
GSE132257NM_SMC13T.A1.F_GCTCCTAGTTACCAGT	SMC13T.A1.F	1733	664	4.73167916907097	30.1211771494518	0	GSE132257NM	CRC without LM	0	0	NK_T_cell	NK_T_cell	NK_T_cell
GSE132257NM_SMC13T.A1.F_GCTCCTATCATTGCGA	SMC13T.A1.F	32155	3934	4.45653864095786	50.2285803141036	0	GSE132257NM	CRC without LM	5	5	epithelial_cell	epithelial_cell	epithelial_cell
GSE132257NM_SMC13T.A1.F_GCTCTGTAGCCACGCT	SMC13T.A1.F	1644	690	2.49391727493917	36.0097323600973	0	GSE132257NM	CRC without LM	2	2	NK_T_cell	NK_T_cell	NK_T_cell
GSE132257NM_SMC13T.A1.F_GCTCTGTAGCGCCTTG	SMC13T.A1.F	2403	1036	1.53974198918019	18.6433624635872	0	GSE132257NM	CRC without LM	1	1	NK_T_cell	NK_T_cell	NK_T_cell
GSE132257NM_SMC13T.A1.F_GCTCTGTCAATTCCTT	SMC13T.A1.F	20734	3304	8.28108420951095	36.7946368283978	0	GSE132257NM	CRC without LM	5	5	epithelial_cell	epithelial_cell	epithelial_cell
[truncated: 179,951 more rows]
